# Supplementary material for: Comparative Genomic Analysis of PEBP Genes in Cucurbits Explores the Interactors of Cucumber CsPEBPs Related to Flowering Time
Source: Int J Mol Sci. 2024 Mar 29;25(7):3815. doi: 10.3390/ijms25073815 (PMC11011414; doi:10.3390/ijms25073815)
Supplement: Supplementary file 1 [file ijms-25-03815-s001.zip]

Archive with 13 entries (13 files):
- Figure S1.pdf
- Figure S2.pdf
- Figure S3.pdf
- Figure S4.pdf
- Table S1.xlsx
- Table S2.xlsx
- Table S3.xlsx
- Table S4.xlsx
- Table S5.xlsx
- Table S6.xlsx
- Table S7.xlsx
- Table S8.xlsx
- Table S9.xlsx
