# Supplementary material for: Comparative Genomic Analysis of PEBP Genes in Cucurbits Explores the Interactors of Cucumber CsPEBPs Related to Flowering Time
Source: Int J Mol Sci. 2024 Mar 29;25(7):3815. doi: 10.3390/ijms25073815 (PMC11011414; doi:10.3390/ijms25073815)
Supplement: Supplementary file 1 [file ijms-25-03815-s001.zip › Table S1.xlsx]

## Sheet: Sheet1
Table S1 Information of the PEBP genes from seven cucurbits and Arabidopsis.
Gene name	Gene ID	Species	Classification		Chromosome	Position (bp)		Gene length (bp)	Exon number	Protein length (aa)
			Clade	Subfamily		Start	End
AtMFT	AT1G18100.1	At	MFT clade	MFT-like	01	6227217	6230194	2977	4	173
AtFT	AT1G65480.1	At	FT clade	FT/TSF-like	01	24331373	24333999	2507	4	219
AtATC	AT2G27550.1	At	TFL clade	CEN-like	02	11773187	11774746	1559	4	175
AtTSF	AT4G20370.1	At	FT clade	FT/TSF-like	04	11000771	11003010	2239	4	175
AtTFL	AT5G03840.1	At	TFL clade	TFL-like	05	1024500	1025872	1372	4	177
AtBFT	AT5G62040.1	At	TFL clade	BFT-like	05	24922802	24923797	995	4	177
AtPEBP	AT5G01300.1	At	PEBP clade	PEBP-like	05	121483	122525	1042	3	162
CarPEBP1	Carg10475-RA	Car	TFL clade	TFL-like	03	8580047	8580902	855	4	177
CarPEBP2	Carg05368-RA	Car	TFL clade	TFL-like	07	4471397	4472871	1474	4	175
CarPEBP3	Carg17811-RA	Car	FT clade	FT/TSF-like	10	4129478	4132139	2661	4	180
CarPEBP4	Carg22713-RA	Car	FT clade	FT/TSF-like	11	4882856	4885283	2427	4	179
CarPEBP5	Carg21465-RA	Car	MFT clade	MFT-like	13	7483692	7484966	1274	4	109
CarPEBP6	Carg12462-RA	Car	PEBP clade	PEBP-like	14	204812	206146	1334	2	167
CarPEBP7	Carg03680-RA	Car	TFL clade	TFL-like	14	1323147	1325269	2122	3	120
CarPEBP8	Carg15145-RA	Car	TFL clade	BFT-like	16	719140	720203	1063	4	176
CarPEBP9	Carg06618-RA	Car	MFT clade	MFT-like	18	274118	274690	572	3	97
CarPEBP10	Carg06619-RA	Car	MFT clade	MFT-like	18	275566	276999	1433	4	177
CarPEBP11	Carg18429-RA	Car	TFL clade	CEN-like	20	806316	807140	824	4	176
ClaPEBP1	Cla97C02G048220.1	Cla	TFL clade	CEN-like	02	35824250	35825545	1295	4	179
ClaPEBP2	Cla97C03G056740.1	Cla	MFT clade	MFT-like	03	5422482	5424648	2166	4	174
ClaPEBP3	Cla97C03G060990.1	Cla	FT clade	FT/TSF-like	03	17265997	17270557	4560	4	179
ClaPEBP4	Cla97C04G076830.1	Cla	TFL clade	TFL-like	04	24395125	24396489	1364	4	174
ClaPEBP5	Cla97C04G077570.1	Cla	MFT clade	MFT-like	04	25129129	25130873	1744	4	176
ClaPEBP6	Cla97C10G202080.1	Cla	TFL clade	TFL-like	10	32021516	32024974	3458	4	176
ClaPEBP7	Cla97C10G205680.1	Cla	PEBP clade	PEBP-like	10	34665437	34666554	1117	2	167
CmaPEBP1	CmaCh03G011600.1	Cma	TFL clade	TFL-like	03	7797993	7798828	835	4	170
CmaPEBP2	CmaCh07G008560.1	Cma	TFL clade	TFL-like	07	3993318	3994627	1309	4	175
CmaPEBP3	CmaCh10G008450.1	Cma	FT clade	FT/TSF-like	10	4046710	4053668	6958	6	408
CmaPEBP4	CmaCh11G009230.1	Cma	FT clade	FT/TSF-like	11	4803640	4806279	2639	4	196
CmaPEBP5	CmaCh13G006840.1	Cma	MFT clade	MFT-like	13	6288721	6290046	1325	4	175
CmaPEBP6	CmaCh14G000480.1	Cma	PEBP clade	PEBP-like	14	206407	206997	590	2	167
CmaPEBP7	CmaCh14G003030.1	Cma	TFL clade	TFL-like	14	1339409	1342140	2731	4	174
CmaPEBP8	CmaCh16G001390.1	Cma	TFL clade	BFT-like	16	610396	611313	917	4	175
CmaPEBP9	CmaCh18G000620.1	Cma	MFT clade	MFT-like	18	264340	266190	1850	4	177
CmaPEBP10	CmaCh20G001690.1	Cma	TFL clade	CEN-like	20	815998	817199	1201	4	176
CmePEBP1	MELO3C028498.2	Cme	MFT clade	MFT-like	00	21792271	21792504	233	3	60
CmePEBP2	MELO3C010015.2	Cme	FT clade	FT/TSF-like	02	11735664	11739193	3529	4	179
CmePEBP3	MELO3C009627.2	Cme	MFT clade	MFT-like	04	30700379	30702237	1858	4	176
CmePEBP4	MELO3C009465.2	Cme	TFL clade	TFL-like	04	31915858	31918586	1858	4	162
CmePEBP5	MELO3C009141.2	Cme	PEBP clade	PEBP-like	04	33984638	33986407	1769	2	167
CmePEBP6	MELO3C006888.2	Cme	TFL clade	BFT-like	06	6992359	6993583	1224	3	185
CmePEBP7	MELO3C024540.2	Cme	TFL clade	TFL-like	08	9458696	9460093	1397	4	183
CmePEBP8	MELO3C021426.2	Cme	TFL clade	CEN-like	11	29558509	29560090	1581	3	75
CmePEBP9	MELO3C002550.2	Cme	MFT clade	MFT-like	12	23288909	23293053	4144	4	174
CmoPEBP1	CmoCh03G011500.1	Cmo	TFL clade	TFL-like	03	9128809	9130060	1251	5	132
CmoPEBP2	CmoCh10G008800.1	Cmo	FT clade	FT/TSF-like	10	4254225	4257268	3043	4	252
CmoPEBP3	CmoCh11G009450.1	Cmo	FT clade	FT/TSF-like	11	4912939	4915510	2571	4	185
CmoPEBP4	CmoCh13G007040.1	Cmo	MFT clade	MFT-like	13	7164085	7165442	1357	6	187
CmoPEBP5	CmoCh14G000430.1	Cmo	PEBP clade	PEBP-like	14	212815	222692	9877	7	2301
CmoPEBP6	CmoCh14G002940.1	Cmo	TFL clade	TFL-like	14	1364092	1366677	2585	4	181
CmoPEBP7	CmoCh16G001450.1	Cmo	TFL clade	BFT-like	16	661491	662614	1123	4	176
CmoPEBP8	CmoCh18G000470.1	Cmo	MFT clade	MFT-like	18	303589	305664	2075	4	177
CmoPEBP9	CmoCh18G000480.1	Cmo	MFT clade	MFT-like	18	307778	309513	1735	4	177
CmoPEBP10	CmoCh20G001850.1	Cmo	TFL clade	CEN-like	20	914665	915673	1008	4	176
CpePEBP1	Cp4.1LG00g01430.1	Cpe	FT clade	FT/TSF-like	00	3714676	3717236	2560	3	155
CpePEBP2	Cp4.1LG03g03100.1	Cpe	PEBP clade	PEBP-like	03	203983	217214	13231	11	2570
CpePEBP3	Cp4.1LG03g00860.1	Cpe	TFL clade	TFL-like	03	1341476	1343895	2419	4	174
CpePEBP4	Cp4.1LG09g11210.1	Cpe	MFT clade	MFT-like	09	9643331	9644754	1423	4	177
CpePEBP5	Cp4.1LG10g04120.1	Cpe	TFL clade	TFL-like	10	1650851	1652186	1335	5	189
CpePEBP6	Cp4.1LG14g06110.1	Cpe	TFL clade	BFT-like	14	635199	635560	361	3	91
CpePEBP7	Cp4.1LG16g08170.1	Cpe	TFL clade	CEN-like	16	7847579	7848315	736	4	150
CpePEBP8	Cp4.1LG18g02360.1	Cpe	FT clade	FT/TSF-like	18	4029653	4032961	3308	4	180
CpePEBP9	Cp4.1LG19g05100.1	Cpe	TFL clade	TFL-like	19	4114214	4115947	1733	3	157
CpePEBP10	Cp4.1LG20g04100.1	Cpe	MFT clade	MFT-like	20	2290559	2292108	1549	4	175
CsaPEBP1	CsaV3_1G011710.1	Csa	MFT clade	MFT-like	01	7251368	7254134	2766	4	174
CsaPEBP2	CsaV3_1G044210.1	Csa	FT clade	FT/TSF-like	01	29448203	29453077	4874	4	179
CsaPEBP3	CsaV3_3G016930.1	Csa	TFL clade	BFT-like	03	12686165	12687225	1060	3	184
CsaPEBP4	CsaV3_3G033500.1	Csa	PEBP clade	PEBP-like	03	28764497	28765307	810	2	167
CsaPEBP5	CsaV3_3G037190.1	Csa	TFL clade	TFL-like	03	30774795	30777910	3115	4	177
CsaPEBP6	CsaV3_3G038840.1	Csa	MFT clade	MFT-like	03	31943541	31946078	2537	4	176
CsaPEBP7	CsaV3_6G014990.1	Csa	TFL clade	CEN-like	06	10904489	10906163	1674	4	178
CsaPEBP8	CsaV3_6G040640.1	Csa	TFL clade	TFL-like	06	23541336	23544270	2934	5	364
