# Supplementary material for: Comparative Genomic Analysis of PEBP Genes in Cucurbits Explores the Interactors of Cucumber CsPEBPs Related to Flowering Time
Source: Int J Mol Sci. 2024 Mar 29;25(7):3815. doi: 10.3390/ijms25073815 (PMC11011414; doi:10.3390/ijms25073815)
Supplement: Supplementary file 1 [file ijms-25-03815-s001.zip › Table S2.xlsx]

## Sheet: Sheet1
Table S2 Duplicated PEBP gene pairs within seven cucurbit genomes.
Species	Region 1	Region 2	Gene name
			Gene1	Gene2
Car	Chr03_8580047-8580902	Chr07_4471397-4472871	CarPEBP1	CarPEBP2
	Chr03_8580047-8580902	Chr14_1323147-1325269	CarPEBP1	CarPEBP7
	Chr07_4471397-4472871	Chr14_1323147-1325269	CarPEBP2	CarPEBP7
	Chr10_4129478-4132139	Chr11_4882856-4885283	CarPEBP3	CarPEBP4
	Chr11_4882856-4885283	Chr20_806316-807140	CarPEBP4	CarPEBP11
Cla	Chr02_35824250-35825545	Chr04_24395125-24396489	ClaPEBP1	ClaPEBP4
	Chr02_35824250-35825545	Chr10_32021516-32024974	ClaPEBP1	ClaPEBP6
	Chr04_24395125-24396489	Chr10_32021516-32024974	ClaPEBP4	ClaPEBP6
Cma	Chr03_7797993-7798828	Chr07_3993318-3994627	CmaPEBP1	CmaPEBP2
	Chr03_7797993-7798828	Chr14_1339409-1342140	CmaPEBP1	CmaPEBP7
	Chr07_3993318-3994627	Chr14_1339409-1342140	CmaPEBP2	CmaPEBP7
	Chr10_4046710-4053668	Chr11_4803640-4806279	CmaPEBP3	CmaPEBP4
	Chr14_1339409-1342140	Chr20_815998-817199	CmaPEBP7	CmaPEBP10
Cme	Chr04_31915858-31918586	Chr08_9458696-9460093	CmePEBP4	CmePEBP7
	Chr04_31915858-31918586	Chr11_29558509-29560090	CmePEBP4	CmePEBP8
Cmo	Chr03_9128809-9130060	Chr14_1364092-1366677	CmoPEBP1	CmoPEBP6
	Chr10_4254225-4257268	Chr11_4912939-4915510	CmoPEBP2	CmoPEBP3
	Chr14_1364092-1366677	Chr20_914665-915673	CmoPEBP6	CmoPEBP10
Cpe	Chr00_3714676-3717236	Chr18_4029653-4032961	CpePEBP1	CpePEBP8
	Chr03_1341476-1343895	Chr16_7847579-7848315	CpePEBP3	CpePEBP7
	Chr03_1341476-1343895	Chr19_4114214-4115947	CpePEBP3	CpePEBP9
	Chr03_1341476-1343895	Chr10_1650851-1652186	CpePEBP3	CpePEBP5
	Chr10_1650851-1652186	Chr19_4114214-4115947	CpePEBP5	CpePEBP9
Csa	Chr03_30774795-30777910	Chr06_23541336-23544270	CsaPEBP5	CsaPEBP8
	Chr03_30774795-30777910	Chr06_10904489-10906163	CsaPEBP5	CsaPEBP7
	Chr06_10904489-10906163	Chr06_23541336-23544270	CsaPEBP7	CsaPEBP8
