# Supplementary material for: Comparative Genomic Analysis of PEBP Genes in Cucurbits Explores the Interactors of Cucumber CsPEBPs Related to Flowering Time
Source: Int J Mol Sci. 2024 Mar 29;25(7):3815. doi: 10.3390/ijms25073815 (PMC11011414; doi:10.3390/ijms25073815)
Supplement: Supplementary file 1 [file ijms-25-03815-s001.zip › Table S3.xlsx]

## Sheet: Sheet1
Table S3 Segmental duplicated PEBP gene pairs across seven cucurbit genomes.
Species 1	Species 2	Region 1	Region 2	Gene 1	Gene 2
Car	Cla	Chr07	Chr02	CarPEBP2	ClaPEBP1
Car	Cla	Chr07	Chr04	CarPEBP2	ClaPEBP4
Car	Cla	Chr07	Chr10	CarPEBP2	ClaPEBP6
Car	Cla	Chr18	Chr04	CarPEBP9	ClaPEBP5
Car	Cla	Chr13	Chr03	CarPEBP5	ClaPEBP2
Car	Cla	Chr11	Chr03	CarPEBP4	ClaPEBP3
Car	Cla	Chr10	Chr03	CarPEBP3	ClaPEBP3
Car	Cla	Chr03	Chr02	CarPEBP1	ClaPEBP1
Car	Cla	Chr03	Chr04	CarPEBP1	ClaPEBP4
Car	Cla	Chr03	Chr10	CarPEBP1	ClaPEBP6
Car	Cla	Chr14	Chr02	CarPEBP7	ClaPEBP1
Car	Cla	Chr14	Chr04	CarPEBP7	ClaPEBP4
Car	Cla	Chr14	Chr10	CarPEBP6	ClaPEBP7
Car	Cla	Chr14	Chr10	CarPEBP7	ClaPEBP6
Car	Cla	Chr20	Chr02	CarPEBP11	ClaPEBP1
Car	Cla	Chr20	Chr10	CarPEBP11	ClaPEBP6
Car	Cma	Chr07	Chr03	CarPEBP2	CmaPEBP1
Car	Cma	Chr07	Chr07	CarPEBP2	CmaPEBP2
Car	Cma	Chr07	Chr14	CarPEBP2	CmaPEBP7
Car	Cma	Chr18	Chr18	CarPEBP9	CmaPEBP9
Car	Cma	Chr13	Chr13	CarPEBP5	CmaPEBP5
Car	Cma	Chr11	Chr10	CarPEBP4	CmaPEBP3
Car	Cma	Chr11	Chr11	CarPEBP4	CmaPEBP4
Car	Cma	Chr10	Chr11	CarPEBP3	CmaPEBP4
Car	Cma	Chr16	Chr16	CarPEBP8	CmaPEBP8
Car	Cma	Chr03	Chr03	CarPEBP1	CmaPEBP1
Car	Cma	Chr03	Chr07	CarPEBP1	CmaPEBP2
Car	Cma	Chr03	Chr14	CarPEBP1	CmaPEBP7
Car	Cma	Chr14	Chr03	CarPEBP7	CmaPEBP1
Car	Cma	Chr14	Chr07	CarPEBP7	CmaPEBP2
Car	Cma	Chr14	Chr14	CarPEBP6	CmaPEBP6
Car	Cma	Chr14	Chr14	CarPEBP7	CmaPEBP7
Car	Cma	Chr14	Chr20	CarPEBP7	CmaPEBP10
Car	Cma	Chr20	Chr10	CarPEBP11	CmaPEBP3
Car	Cma	Chr20	Chr11	CarPEBP11	CmaPEBP4
Car	Cma	Chr20	Chr14	CarPEBP11	CmaPEBP7
Car	Cma	Chr20	Chr20	CarPEBP11	CmaPEBP10
Car	Cme	Chr07	Chr04	CarPEBP2	CmePEBP4
Car	Cme	Chr07	Chr08	CarPEBP2	CmePEBP7
Car	Cme	Chr13	Chr12	CarPEBP5	CmePEBP9
Car	Cme	Chr11	Chr02	CarPEBP4	CmePEBP2
Car	Cme	Chr10	Chr02	CarPEBP3	CmePEBP2
Car	Cme	Chr16	Chr06	CarPEBP8	CmePEBP6
Car	Cme	Chr03	Chr04	CarPEBP1	CmePEBP4
Car	Cme	Chr03	Chr08	CarPEBP1	CmePEBP7
Car	Cme	Chr14	Chr04	CarPEBP6	CmePEBP5
Car	Cme	Chr14	Chr04	CarPEBP7	CmePEBP4
Car	Cme	Chr14	Chr08	CarPEBP7	CmePEBP7
Car	Cme	Chr20	Chr11	CarPEBP11	CmePEBP8
Car	Cmo	Chr07	Chr03	CarPEBP2	CmoPEBP1
Car	Cmo	Chr07	Chr14	CarPEBP2	CmoPEBP6
Car	Cmo	Chr18	Chr18	CarPEBP9	CmoPEBP8
Car	Cmo	Chr13	Chr13	CarPEBP5	CmoPEBP4
Car	Cmo	Chr11	Chr10	CarPEBP4	CmoPEBP2
Car	Cmo	Chr11	Chr11	CarPEBP4	CmoPEBP3
Car	Cmo	Chr10	Chr10	CarPEBP3	CmoPEBP2
Car	Cmo	Chr10	Chr11	CarPEBP3	CmoPEBP3
Car	Cmo	Chr16	Chr16	CarPEBP8	CmoPEBP7
Car	Cmo	Chr03	Chr03	CarPEBP1	CmoPEBP1
Car	Cmo	Chr03	Chr14	CarPEBP1	CmoPEBP6
Car	Cmo	Chr14	Chr03	CarPEBP7	CmoPEBP1
Car	Cmo	Chr14	Chr14	CarPEBP6	CmoPEBP5
Car	Cmo	Chr14	Chr14	CarPEBP7	CmoPEBP6
Car	Cmo	Chr14	Chr20	CarPEBP7	CmoPEBP10
Car	Cmo	Chr20	Chr10	CarPEBP11	CmoPEBP2
Car	Cmo	Chr20	Chr11	CarPEBP11	CmoPEBP3
Car	Cmo	Chr20	Chr14	CarPEBP11	CmoPEBP6
Car	Cmo	Chr20	Chr20	CarPEBP11	CmoPEBP10
Car	Cpe	Chr07	Chr03	CarPEBP2	CpePEBP3
Car	Cpe	Chr07	Chr10	CarPEBP2	CpePEBP5
Car	Cpe	Chr07	Chr19	CarPEBP2	CpePEBP9
Car	Cpe	Chr18	Chr09	CarPEBP9	CpePEBP4
Car	Cpe	Chr13	Chr20	CarPEBP5	CpePEBP10
Car	Cpe	Chr11	Chr00	CarPEBP4	CpePEBP1
Car	Cpe	Chr11	Chr18	CarPEBP4	CpePEBP8
Car	Cpe	Chr10	Chr00	CarPEBP3	CpePEBP1
Car	Cpe	Chr10	Chr18	CarPEBP3	CpePEBP8
Car	Cpe	Chr16	Chr14	CarPEBP8	CpePEBP6
Car	Cpe	Chr03	Chr03	CarPEBP1	CpePEBP3
Car	Cpe	Chr03	Chr10	CarPEBP1	CpePEBP5
Car	Cpe	Chr03	Chr19	CarPEBP1	CpePEBP9
Car	Cpe	Chr14	Chr03	CarPEBP6	CpePEBP2
Car	Cpe	Chr14	Chr03	CarPEBP7	CpePEBP3
Car	Cpe	Chr14	Chr10	CarPEBP7	CpePEBP5
Car	Cpe	Chr14	Chr16	CarPEBP7	CpePEBP7
Car	Cpe	Chr14	Chr19	CarPEBP7	CpePEBP9
Car	Cpe	Chr20	Chr03	CarPEBP11	CpePEBP3
Car	Cpe	Chr20	Chr16	CarPEBP11	CpePEBP7
Car	Cpe	Chr20	Chr18	CarPEBP11	CpePEBP8
Car	Csa	Chr07	Chr06	CarPEBP2	CsaPEBP8
Car	Csa	Chr20	Chr06	CarPEBP11	CsaPEBP7
Car	Csa	Chr03	Chr03	CarPEBP1	CsaPEBP5
Car	Csa	Chr07	Chr03	CarPEBP2	CsaPEBP5
Car	Csa	Chr14	Chr03	CarPEBP6	CsaPEBP4
Car	Csa	Chr16	Chr03	CarPEBP8	CsaPEBP3
Car	Csa	Chr10	Chr01	CarPEBP3	CsaPEBP2
Car	Csa	Chr11	Chr01	CarPEBP4	CsaPEBP2
Car	Csa	Chr13	Chr01	CarPEBP6	CsaPEBP1
Cla	Cma	Chr02	Chr03	ClaPEBP1	CmaPEBP1
Cla	Cma	Chr02	Chr07	ClaPEBP1	CmaPEBP2
Cla	Cma	Chr02	Chr14	ClaPEBP1	CmaPEBP7
Cla	Cma	Chr02	Chr20	ClaPEBP1	CmaPEBP10
Cla	Cma	Chr03	Chr10	ClaPEBP3	CmaPEBP3
Cla	Cma	Chr03	Chr11	ClaPEBP3	CmaPEBP4
Cla	Cma	Chr03	Chr13	ClaPEBP2	CmaPEBP5
Cla	Cma	Chr04	Chr03	ClaPEBP4	CmaPEBP1
Cla	Cma	Chr04	Chr07	ClaPEBP4	CmaPEBP2
Cla	Cma	Chr04	Chr14	ClaPEBP4	CmaPEBP7
Cla	Cma	Chr04	Chr18	ClaPEBP5	CmaPEBP9
Cla	Cma	Chr10	Chr03	ClaPEBP6	CmaPEBP1
Cla	Cma	Chr10	Chr07	ClaPEBP6	CmaPEBP2
Cla	Cma	Chr10	Chr14	ClaPEBP6	CmaPEBP7
Cla	Cma	Chr10	Chr14	ClaPEBP7	CmaPEBP6
Cla	Cma	Chr10	Chr20	ClaPEBP6	CmaPEBP10
Cla	Cme	Chr02	Chr04	ClaPEBP1	CmePEBP4
Cla	Cme	Chr02	Chr08	ClaPEBP1	CmePEBP7
Cla	Cme	Chr02	Chr11	ClaPEBP1	CmePEBP8
Cla	Cme	Chr03	Chr12	ClaPEBP2	CmePEBP9
Cla	Cme	Chr04	Chr04	ClaPEBP4	CmePEBP4
Cla	Cme	Chr04	Chr08	ClaPEBP4	CmePEBP7
Cla	Cme	Chr10	Chr04	ClaPEBP6	CmePEBP4
Cla	Cme	Chr10	Chr04	ClaPEBP7	CmePEBP5
Cla	Cme	Chr10	Chr08	ClaPEBP6	CmePEBP7
Cla	Cme	Chr10	Chr11	ClaPEBP6	CmePEBP8
Cla	Cmo	Chr02	Chr03	ClaPEBP1	CmoPEBP1
Cla	Cmo	Chr02	Chr14	ClaPEBP1	CmoPEBP6
Cla	Cmo	Chr02	Chr20	ClaPEBP1	CmoPEBP10
Cla	Cmo	Chr03	Chr10	ClaPEBP3	CmoPEBP2
Cla	Cmo	Chr03	Chr11	ClaPEBP3	CmoPEBP3
Cla	Cmo	Chr03	Chr13	ClaPEBP2	CmoPEBP4
Cla	Cmo	Chr04	Chr03	ClaPEBP4	CmoPEBP1
Cla	Cmo	Chr04	Chr14	ClaPEBP4	CmoPEBP6
Cla	Cmo	Chr04	Chr18	ClaPEBP5	CmoPEBP8
Cla	Cmo	Chr10	Chr03	ClaPEBP6	CmoPEBP1
Cla	Cmo	Chr10	Chr14	ClaPEBP6	CmoPEBP6
Cla	Cmo	Chr10	Chr20	ClaPEBP6	CmoPEBP10
Cla	Cpe	Chr02	Chr03	ClaPEBP1	CpePEBP3
Cla	Cpe	Chr02	Chr10	ClaPEBP1	CpePEBP5
Cla	Cpe	Chr02	Chr16	ClaPEBP1	CpePEBP7
Cla	Cpe	Chr02	Chr19	ClaPEBP1	CpePEBP9
Cla	Cpe	Chr03	Chr00	ClaPEBP3	CpePEBP1
Cla	Cpe	Chr03	Chr18	ClaPEBP3	CpePEBP8
Cla	Cpe	Chr03	Chr20	ClaPEBP2	CpePEBP10
Cla	Cpe	Chr04	Chr03	ClaPEBP4	CpePEBP3
Cla	Cpe	Chr04	Chr09	ClaPEBP5	CpePEBP4
Cla	Cpe	Chr04	Chr10	ClaPEBP4	CpePEBP5
Cla	Cpe	Chr04	Chr19	ClaPEBP4	CpePEBP9
Cla	Cpe	Chr10	Chr03	ClaPEBP6	CpePEBP3
Cla	Cpe	Chr10	Chr10	ClaPEBP6	CpePEBP5
Cla	Cpe	Chr10	Chr16	ClaPEBP6	CpePEBP7
Cla	Cpe	Chr10	Chr19	ClaPEBP6	CpePEBP9
Cla	Csa	Chr02	Chr06	ClaPEBP1	CsaPEBP7
Cla	Csa	Chr02	Chr06	ClaPEBP1	CsaPEBP8
Cla	Csa	Chr04	Chr06	ClaPEBP4	CsaPEBP8
Cla	Csa	Chr04	Chr06	ClaPEBP4	CsaPEBP7
Cla	Csa	Chr10	Chr06	ClaPEBP6	CsaPEBP8
Cla	Csa	Chr10	Chr06	ClaPEBP6	CsaPEBP7
Cla	Csa	Chr02	Chr03	ClaPEBP1	CsaPEBP5
Cla	Csa	Chr04	Chr03	ClaPEBP4	CsaPEBP5
Cla	Csa	Chr10	Chr03	ClaPEBP6	CsaPEBP5
Cla	Csa	Chr10	Chr03	ClaPEBP7	CsaPEBP4
Cla	Csa	Chr03	Chr01	ClaPEBP2	CsaPEBP1
Cla	Csa	Chr03	Chr01	ClaPEBP3	CsaPEBP2
Cma	Cme	Chr20	Chr04	CmaPEBP10	CmePEBP4
Cma	Cme	Chr20	Chr11	CmaPEBP10	CmePEBP8
Cma	Cme	Chr10	Chr02	CmaPEBP3	CmePEBP2
Cma	Cme	Chr16	Chr06	CmaPEBP8	CmePEBP6
Cma	Cme	Chr03	Chr04	CmaPEBP1	CmePEBP4
Cma	Cme	Chr03	Chr08	CmaPEBP1	CmePEBP7
Cma	Cme	Chr14	Chr04	CmaPEBP6	CmePEBP5
Cma	Cme	Chr14	Chr04	CmaPEBP7	CmePEBP4
Cma	Cme	Chr14	Chr08	CmaPEBP7	CmePEBP7
Cma	Cme	Chr14	Chr11	CmaPEBP7	CmePEBP8
Cma	Cme	Chr07	Chr04	CmaPEBP2	CmePEBP4
Cma	Cme	Chr07	Chr08	CmaPEBP2	CmePEBP7
Cma	Cme	Chr07	Chr11	CmaPEBP2	CmePEBP8
Cma	Cmo	Chr20	Chr14	CmaPEBP10	CmoPEBP6
Cma	Cmo	Chr20	Chr20	CmaPEBP10	CmoPEBP10
Cma	Cmo	Chr10	CChr11	CmaPEBP3	CmoPEBP3
Cma	Cmo	Chr16	Chr16	CmaPEBP8	CmoPEBP7
Cma	Cmo	Chr03	CChr03	CmaPEBP1	CmoPEBP1
Cma	Cmo	Chr03	Chr14	CmaPEBP1	CmoPEBP6
Cma	Cmo	Chr14	Chr03	CmaPEBP7	CmoPEBP1
Cma	Cmo	Chr14	Chr14	CmaPEBP6	CmoPEBP5
Cma	Cmo	Chr14	Chr14	CmaPEBP7	CmoPEBP6
Cma	Cmo	Chr14	CChr20	CmaPEBP7	CmoPEBP10
Cma	Cmo	Chr07	Chr03	CmaPEBP2	CmoPEBP1
Cma	Cmo	Chr07	Chr14	CmaPEBP2	CmoPEBP6
Cma	Cmo	Chr18	Chr18	CmaPEBP9	CmoPEBP8
Cma	Cpe	Chr20	Chr03	CmaPEBP10	CpePEBP3
Cma	Cpe	Chr20	Chr16	CmaPEBP10	CpePEBP7
Cma	Cpe	Chr10	Chr00	CmaPEBP3	CpePEBP1
Cma	Cpe	Chr10	Chr18	CmaPEBP3	CpePEBP8
Cma	Cpe	Chr16	Chr14	CmaPEBP8	CpePEBP6
Cma	Cpe	Chr03	Chr03	CmaPEBP1	CpePEBP3
Cma	Cpe	Chr03	Chr10	CmaPEBP1	CpePEBP5
Cma	Cpe	Chr03	Chr19	CmaPEBP1	CpePEBP9
Cma	Cpe	Chr14	Chr03	CmaPEBP6	CpePEBP2
Cma	Cpe	Chr14	Chr03	CmaPEBP7	CpePEBP3
Cma	Cpe	Chr14	Chr10	CmaPEBP7	CpePEBP5
Cma	Cpe	Chr14	Chr16	CmaPEBP7	CpePEBP7
Cma	Cpe	Chr14	Chr19	CmaPEBP7	CpePEBP9
Cma	Cpe	Chr07	Chr03	CmaPEBP2	CpePEBP3
Cma	Cpe	Chr07	Chr10	CmaPEBP2	CpePEBP5
Cma	Cpe	Chr07	Chr19	CmaPEBP2	CpePEBP9
Cma	Cpe	Chr18	Chr09	CmaPEBP9	CpePEBP4
Cma	Csa	Chr07	Chr06	CmaPEBP2	CsaPEBP8
Cma	Csa	Chr07	Chr06	CmaPEBP2	CsaPEBP7
Cma	Csa	Chr14	Chr06	CmaPEBP7	CsaPEBP8
Cma	Csa	Chr14	Chr06	CmaPEBP7	CsaPEBP7
Cma	Csa	Chr20	Chr06	CmaPEBP10	CsaPEBP7
Cma	Csa	Chr03	Chr03	CmaPEBP1	CsaPEBP5
Cma	Csa	Chr07	Chr03	CmaPEBP2	CsaPEBP5
Cma	Csa	Chr14	Chr03	CmaPEBP6	CsaPEBP4
Cma	Csa	Chr14	Chr03	CmaPEBP7	CsaPEBP5
Cma	Csa	Chr16	Chr03	CmaPEBP8	CsaPEBP3
Cma	Csa	Chr10	Chr01	CmaPEBP3	CsaPEBP2
Cma	Csa	Chr11	Chr01	CmaPEBP4	CsaPEBP2
Cma	Csa	Chr13	Chr01	CmaPEBP5	CsaPEBP1
Cme	Cmo	Chr11	Chr14	CmePEBP8	CmoPEBP6
Cme	Cmo	Chr11	Chr20	CmePEBP8	CmoPEBP10
Cme	Cmo	Chr12	Chr13	CmePEBP9	CmoPEBP4
Cme	Cmo	Chr02	Chr10	CmePEBP2	CmoPEBP2
Cme	Cmo	Chr02	Chr11	CmePEBP2	CmoPEBP3
Cme	Cmo	Chr08	Chr03	CmePEBP7	CmoPEBP1
Cme	Cmo	Chr08	Chr14	CmePEBP7	CmoPEBP6
Cme	Cmo	Chr04	Chr03	CmePEBP4	CmoPEBP1
Cme	Cmo	Chr04	Chr14	CmePEBP4	CmoPEBP6
Cme	Cmo	Chr04	Chr20	CmePEBP4	CmoPEBP10
Cme	Cmo	Chr06	Chr16	CmePEBP6	CmoPEBP7
Cme	Cpe	Chr11	Chr16	CmePEBP8	CpePEBP7
Cme	Cpe	Chr12	Chr20	CmePEBP9	CpePEBP10
Cme	Cpe	Chr02	Chr00	CmePEBP2	CpePEBP1
Cme	Cpe	Chr02	Chr18	CmePEBP2	CpePEBP8
Cme	Cpe	Chr08	Chr03	CmePEBP7	CpePEBP3
Cme	Cpe	Chr08	Chr10	CmePEBP7	CpePEBP5
Cme	Cpe	Chr08	Chr19	CmePEBP7	CpePEBP9
Cme	Cpe	Chr04	Chr03	CmePEBP4	CpePEBP3
Cme	Cpe	Chr04	Chr10	CmePEBP4	CpePEBP5
Cme	Cpe	Chr04	Chr16	CmePEBP4	CpePEBP7
Cme	Cpe	Chr04	Chr19	CmePEBP4	CpePEBP9
Cme	Cpe	Chr06	Chr14	CmePEBP6	CpePEBP6
Cme	Csa	Chr04	Chr06	CmePEBP4	CsaPEBP8
Cme	Csa	Chr04	Chr06	CmePEBP4	CsaPEBP7
Cme	Csa	Chr04	Chr03	CmePEBP3	CsaPEBP6
Cme	Csa	Chr04	Chr03	CmePEBP4	CsaPEBP5
Cme	Csa	Chr04	Chr03	CmePEBP5	CsaPEBP4
Cme	Csa	Chr06	Chr03	CmePEBP6	CsaPEBP3
Cme	Csa	Chr08	Chr03	CmePEBP7	CsaPEBP5
Cme	Csa	Chr02	Chr01	CmePEBP2	CsaPEBP2
Cme	Csa	Chr12	Chr01	CmePEBP9	CsaPEBP1
Cmo	Cpe	Chr18	Chr09	CmoPEBP8	CpePEBP4
Cmo	Cpe	Chr16	Chr14	CmoPEBP7	CpePEBP6
Cmo	Cpe	Chr10	Chr00	CmoPEBP2	CpePEBP1
Cmo	Cpe	Chr10	Chr18	CmoPEBP2	CpePEBP8
Cmo	Cpe	Chr11	Chr00	CmoPEBP3	CpePEBP1
Cmo	Cpe	Chr11	Chr18	CmoPEBP3	CpePEBP8
Cmo	Cpe	Chr20	Chr03	CmoPEBP10	CpePEBP3
Cmo	Cpe	Chr20	Chr16	CmoPEBP10	CpePEBP7
Cmo	Cpe	Chr03	Chr03	CmoPEBP1	CpePEBP3
Cmo	Cpe	Chr03	Chr10	CmoPEBP1	CpePEBP5
Cmo	Cpe	Chr03	Chr19	CmoPEBP1	CpePEBP9
Cmo	Cpe	Chr14	Chr03	CmoPEBP5	CpePEBP2
Cmo	Cpe	Chr14	Chr03	CmoPEBP6	CpePEBP3
Cmo	Cpe	Chr14	Chr10	CmoPEBP6	CpePEBP5
Cmo	Cpe	Chr14	Chr16	CmoPEBP6	CpePEBP7
Cmo	Cpe	Chr14	Chr19	CmoPEBP6	CpePEBP9
Cmo	Cpe	Chr13	Chr20	CmoPEBP4	CpePEBP10
Cmo	Csa	Chr14	Chr06	CmoPEBP6	CsaPEBP8
Cmo	Csa	Chr14	Chr06	CmoPEBP6	CsaPEBP7
Cmo	Csa	Chr20	Chr06	CmoPEBP10	CsaPEBP7
Cmo	Csa	Chr03	Chr03	CmoPEBP1	CsaPEBP5
Cmo	Csa	Chr14	Chr03	CmoPEBP5	CsaPEBP4
Cmo	Csa	Chr14	Chr03	CmoPEBP6	CsaPEBP5
Cmo	Csa	Chr16	Chr03	CmoPEBP7	CsaPEBP3
Cmo	Csa	Chr11	Chr01	CmoPEBP3	CsaPEBP2
Cmo	Csa	Chr13	Chr01	CmoPEBP4	CsaPEBP1
Cpe	Csa	Chr03	Chr06	CpePEBP3	CsaPEBP8
Cpe	Csa	Chr10	Chr06	CpePEBP5	CsaPEBP8
Cpe	Csa	Chr16	Chr06	CpePEBP7	CsaPEBP7
Cpe	Csa	Chr19	Chr06	CpePEBP9	CsaPEBP8
Cpe	Csa	Chr03	Chr03	CpePEBP2	CsaPEBP4
Cpe	Csa	Chr03	Chr03	CpePEBP3	CsaPEBP5
Cpe	Csa	Chr10	Chr03	CpePEBP5	CsaPEBP5
Cpe	Csa	Chr16	Chr03	CpePEBP7	CsaPEBP5
Cpe	Csa	Chr19	Chr03	CpePEBP9	CsaPEBP5
Cpe	Csa	Chr00	Chr01	CpePEBP1	CsaPEBP2
Cpe	Csa	Chr18	Chr01	CpePEBP8	CsaPEBP2
Cpe	Csa	Chr20	Chr01	CpePEBP10	CsaPEBP1
