# Supplementary material for: Comparative Genomic Analysis of PEBP Genes in Cucurbits Explores the Interactors of Cucumber CsPEBPs Related to Flowering Time
Source: Int J Mol Sci. 2024 Mar 29;25(7):3815. doi: 10.3390/ijms25073815 (PMC11011414; doi:10.3390/ijms25073815)
Supplement: Supplementary file 1 [file ijms-25-03815-s001.zip › Table S4.xlsx]

## Sheet: Sheet1
Table S4 Segmental duplicated PEBP gene pairs between A. thaliana and seven cucurbit genomes.
Species 1	Species 2	Region 1	Region 2	Gene 1	Gene 2
A. thaliana	Car	Chr01	Chr18	AtMFT	CarPEBP9
A. thaliana	Car	Chr05	Chr07	AtTFL	CarPEBP2
A. thaliana	Car	Chr05	Chr14	AtPEBP	CarPEBP6
A. thaliana	Car	Chr05	Chr16	AtBFT	CarPEBP8
A. thaliana	Cla	Chr01	Chr04	AtMFT	ClaPEBP5
A. thaliana	Cla	Chr02	Chr02	AtATC	ClaPEBP1
A. thaliana	Cla	Chr05	Chr02	AtTFL	ClaPEBP1
A. thaliana	Cla	Chr05	Chr04	AtTFL	ClaPEBP4
A. thaliana	Cla	Chr05	Chr10	AtPEBP	ClaPEBP7
A. thaliana	Cma	Chr01	Chr18	AtMFT	CmaPEBP9
A. thaliana	Cma	Chr05	Chr14	AtPEBP	CmaPEBP6
A. thaliana	Cma	Chr05	Chr16	AtBFT	CmaPEBP8
A. thaliana	Cme	Chr02	Chr11	AtATC	CmePEBP8
A. thaliana	Cme	Chr05	Chr04	AtPEBP	CmePEBP5
A. thaliana	Cme	Chr05	Chr06	AtBFT	CmePEBP6
A. thaliana	Cmo	Chr01	Chr18	AtMFT	CmoPEBP8
A. thaliana	Cmo	Chr05	Chr14	AtPEBP	CmoPEBP5
A. thaliana	Cmo	Chr05	Chr16	AtBFT	CmoPEBP7
A. thaliana	Cpe	Chr01	Chr09	AtMFT	CpePEBP4
A. thaliana	Cpe	Chr05	Chr03	AtPEBP	CpePEBP2
A. thaliana	Cpe	Chr05	Chr10	AtTFL	CpePEBP5
A. thaliana	Cpe	Chr05	Chr14	AtBFT	CpePEBP6
A. thaliana	Cpe	Chr05	Chr19	AtTFL	CpePEBP9
A. thaliana	Csa	Chr02	Chr06	AtATC	CsaPEBP7
A. thaliana	Csa	Chr02	Chr06	AtATC	CsaPEBP8
A. thaliana	Csa	Chr05	Chr03	AtPEBP	CsaPEBP4
A. thaliana	Csa	Chr05	Chr03	AtBFT	CsaPEBP3
A. thaliana	Csa	Chr05	Chr06	AtTFL	CsaPEBP8
