# Supplementary material for: Comparative Genomic Analysis of PEBP Genes in Cucurbits Explores the Interactors of Cucumber CsPEBPs Related to Flowering Time
Source: Int J Mol Sci. 2024 Mar 29;25(7):3815. doi: 10.3390/ijms25073815 (PMC11011414; doi:10.3390/ijms25073815)
Supplement: Supplementary file 1 [file ijms-25-03815-s001.zip › Table S5.xlsx]

## Sheet: Sheet4
Table S5 Prediction of cis-acting elements of PEBP family members.
Species	Gene name	Cis-acting element
		Defensive or stress-related element	Developmental related element	Hormone-responsive element	Light-responsive element	Transcription factor binding element
At	AtMFT	0	0	11	9	7
	AtFT	0	3	1	5	15
	AtATC	1	2	1	2	12
	AtTSF	1	1	2	5	14
	AtTFL	3	1	1	4	8
	AtBFT	3	1	4	12	20
	AtPEBP	1	0	4	5	14
Car	CarPEBP1	11	0	5	10	14
	CarPEBP2	4	1	4	1	10
	CarPEBP3	1	0	5	7	8
	CarPEBP4	4	0	3	3	9
	CarPEBP5	6	1	4	5	15
	CarPEBP6	4	3	5	1	13
	CarPEBP7	6	0	0	3	9
	CarPEBP8	2	0	6	9	11
	CarPEBP9	7	1	12	11	14
	CarPEBP10	7	0	12	11	15
	CarPEBP11	3	0	0	1	15
Cla	ClaPEBP1	0	0	0	2	16
	ClaPEBP2	3	1	3	3	6
	ClaPEBP3	3	0	0	3	13
	ClaPEBP4	2	1	2	1	7
	ClaPEBP5	2	2	6	5	12
	ClaPEBP6	4	0	1	1	8
	ClaPEBP7	4	1	6	5	15
Cma	CmaPEBP1	10	0	7	6	11
	CmaPEBP2	4	2	3	1	14
	CmaPEBP3	3	0	2	3	6
	CmaPEBP4	2	0	1	2	7
	CmaPEBP5	5	1	3	5	12
	CmaPEBP6	5	2	6	3	18
	CmaPEBP7	3	1	3	4	11
	CmaPEBP8	3	1	3	3	7
	CmaPEBP9	4	0	9	7	11
	CmaPEBP10	3	1	4	2	16
Cme	CmePEBP1	0	1	3	0	0
	CmePEBP2	1	0	0	4	15
	CmePEBP3	1	0	2	1	14
	CmePEBP4	3	0	0	0	9
	CmePEBP5	2	1	4	5	17
	CmePEBP6	2	0	1	2	6
	CmePEBP7	7	1	2	3	12
	CmePEBP8	1	0	0	5	16
	CmePEBP9	2	1	4	3	12
Cmo	CmoPEBP1	8	0	5	12	10
	CmoPEBP2	1	0	6	6	7
	CmoPEBP3	3	0	4	3	10
	CmoPEBP4	5	0	3	4	12
	CmoPEBP5	6	1	5	3	18
	CmoPEBP6	5	0	0	2	10
	CmoPEBP7	1	0	6	7	8
	CmoPEBP8	4	1	7	7	17
	CmoPEBP9	4	1	7	7	17
	CmoPEBP10	3	0	0	1	15
Cpe	CpePEBP1	1	0	7	7	11
	CpePEBP2	2	2	3	3	16
	CpePEBP3	3	0	1	2	14
	CpePEBP4	4	3	11	9	6
	CpePEBP5	10	0	9	9	6
	CpePEBP6	2	0	7	7	9
	CpePEBP7	4	0	0	3	17
	CpePEBP8	1	0	6	6	6
	CpePEBP9	4	1	4	1	14
	CpePEBP10	4	0	4	8	15
Csa	CsaPEBP1	2	2	3	8	11
	CsaPEBP2	5	0	1	6	10
	CsaPEBP3	2	0	0	1	12
	CsaPEBP4	1	0	4	3	13
	CsaPEBP5	1	0	1	3	7
	CsaPEBP6	2	0	3	4	10
	CsaPEBP7	3	0	0	3	13
	CsaPEBP8	6	0	0	0	15
Total		240	42	262	318	843
