# Supplementary material for: Comparative Genomic Analysis of PEBP Genes in Cucurbits Explores the Interactors of Cucumber CsPEBPs Related to Flowering Time
Source: Int J Mol Sci. 2024 Mar 29;25(7):3815. doi: 10.3390/ijms25073815 (PMC11011414; doi:10.3390/ijms25073815)
Supplement: Supplementary file 1 [file ijms-25-03815-s001.zip › Table S6.xlsx]

## Sheet: Sheet1
Table S6 List of analysis on the expression trend and correlation between CsaPEBPs and TFs.
TFs associated with CsaPEBP1			TFs associated with CsaPEBP2			TFs associated with CsaPEBP5			TFs associated with CsaPEBP7
TF IDs	TF family name	Correlation coefficient	TF IDs	TF family name	Correlation coefficient	TF IDs	TF family name	Correlation coefficient	TF IDs	TF family name	Correlation coefficient
Csa2G301510	Trihelix	0.999471	Csa4G628330	TCP	0.99838	Csa5G622500	C2H2	0.999551	Csa5G637800	WRKY	0.999909
Csa5G150420	ERF	0.999374	CsaUNG026620	YABBY	0.996981	Csa7G431330	AP2	0.999449	Csa5G569350	GRAS	0.997143
Csa6G139770	WRKY	0.998525	Csa6G520410	MIKC_MADS	0.99643	Csa3G736740	MYB_related	0.999113	Csa1G088440	LBD	0.99571
Csa1G426980	WRKY	0.9985	Csa1G009710	ZF-HD	0.995253	Csa4G049050	NF-YC	0.999094	Csa7G428290	C3H	0.995507
Csa6G012810	ERF	0.99773	Csa2G034560	TALE	0.993941	Csa1G033250	Dof	0.998166	Csa7G064580	GATA	0.99202
Csa4G017190	bHLH	0.997653	Csa1G433050	HD-ZIP	0.987339	Csa3G180430	HD-ZIP	0.998093	Csa5G548160	C2H2	0.990728
Csa2G350290	ARR-B	0.995576	Csa2G423590	bHLH	0.987061	Csa1G088450	LBD	0.997759	Csa6G112490	NF-YB	0.989727
Csa6G518300	ERF	0.995453	Csa1G467100	MIKC_MADS	0.982227	Csa6G109640	GRAS	0.99666	Csa4G017090	FAR1	0.986567
Csa5G606310	NAC	0.994827	Csa3G008330	G2-like	0.980699	Csa5G608000	bZIP	0.995811	Csa6G095910	MYB_related	0.98305
Csa7G047400	ERF	0.994697	Csa7G378380	bHLH	0.975099	Csa4G037610	NF-YB	0.995738	Csa7G360030	bHLH	0.971095
Csa3G199590	MYB	0.994405	Csa6G495860	bZIP	0.974295	Csa2G356640	bHLH	0.993658	Csa5G140530	GRAS	0.971003
Csa3G008920	HSF	0.994087	Csa3G047800	NF-YB	0.965587	Csa2G277060	M-type_MADS	0.992119	Csa5G523080	LBD	0.96902
Csa3G164580	ERF	0.994022	Csa1G659020	C3H	0.964564	Csa4G047370	DBB	0.987697	Csa3G100800	NAC	0.966276
Csa7G074870	G2-like	0.992157	Csa3G133130	ERF	0.959738	Csa2G427310	MYB	0.987661	Csa3G415100	bHLH	0.96088
Csa4G011680	bHLH	0.991375	Csa2G287110	TALE	0.951248	Csa7G168060	MYB_related	0.98726	Csa3G019980	C2H2	0.958427
Csa3G002330	WOX	0.990702	Csa5G604920	HD-ZIP	0.950948	Csa2G035350	MYB_related	0.986648	Csa6G091850	Trihelix	0.95384
Csa6G055940	ERF	0.990171	Csa7G000020	MYB_related	0.950297	Csa1G032440	MYB_related	0.986281	Csa1G570150	NF-YC	0.950669
Csa6G432270	SRS	0.989703	Csa3G872110	C2H2	0.938975	Csa6G526230	WRKY	0.986057	Csa7G071650	bHLH	0.945035
Csa1G488750	MYB_related	0.988557	Csa6G405890	ARF	0.921544	Csa1G340430	ERF	0.985996	Csa3G865440	MIKC_MADS	0.941513
Csa1G475990	Dof	0.987811	Csa5G092910	BBR-BPC	0.91198	Csa5G171690	MYB_related	0.984773	Csa2G356600	ERF	0.938624
Csa6G526320	LSD	0.987788				Csa2G374590	ERF	0.984547	Csa5G606470	WRKY	0.934279
Csa2G406060	WRKY	0.986348				Csa1G009790	Dof	0.984299	Csa6G366370	WRKY	0.90943
Csa1G042960	NF-X1	0.984875				Csa3G282490	bHLH	0.983864	Csa3G889880	HD-ZIP	0.906803
Csa1G000550	ERF	0.984627				Csa7G169070	MYB_related	0.983497
Csa7G407820	WRKY	0.983883				Csa3G510960	HD-ZIP	0.983166
Csa3G819960	bZIP	0.983688				Csa6G042990	Trihelix	0.98257
Csa7G324150	bZIP	0.983022				Csa2G108620	NAC	0.982453
Csa4G641590	ERF	0.978358				Csa2G351680	LBD	0.98031
Csa4G652100	ARR-B	0.978352				Csa5G623880	Trihelix	0.978338
Csa3G852470	NAC	0.97788				Csa1G073060	NAC	0.977267
Csa7G353010	NAC	0.977135				Csa1G575100	NAC	0.976949
Csa7G387720	HSF	0.975371				Csa2G416070	bZIP	0.976346
Csa1G600830	bZIP	0.972217				Csa5G630820	HD-ZIP	0.97596
Csa4G614170	G2-like	0.971927				Csa2G365700	BBR-BPC	0.975864
Csa1G425940	bHLH	0.971733				Csa6G524670	ARF	0.97548
Csa7G378570	bZIP	0.970613				Csa4G006510	C2H2	0.974463
Csa1G039960	Dof	0.970203				Csa5G605720	Dof	0.973234
Csa6G502050	C2H2	0.968061				Csa6G103520	Dof	0.972817
Csa6G486790	ERF	0.967779				Csa1G012120	C2H2	0.972164
Csa3G731130	Trihelix	0.967597				Csa1G043000	G2-like	0.971595
Csa7G428890	bHLH	0.967159				Csa3G608690	G2-like	0.967269
Csa6G076850	LBD	0.967008				Csa1G472980	Trihelix	0.967021
Csa3G101810	NAC	0.966695				Csa3G736780	NF-YB	0.965624
Csa2G193320	bHLH	0.966496				Csa6G043490	Trihelix	0.965202
Csa6G382950	NAC	0.96584				Csa6G031950	bZIP	0.960942
Csa6G181550	LBD	0.964888				Csa2G381650	bZIP	0.958999
Csa3G857030	MYB_related	0.964512				Csa3G860320	bZIP	0.95857
Csa3G354510	WRKY	0.964066				Csa4G003660	bZIP	0.956484
Csa2G439230	MYB	0.963454				Csa5G198240	MYB	0.954058
Csa7G429520	HD-ZIP	0.962918				Csa1G524660	G2-like	0.94285
Csa3G129630	HSF	0.962138
Csa6G121970	MYB	0.961361
Csa4G012390	WRKY	0.960783
Csa7G290450	C2H2	0.960627
Csa4G361820	NAC	0.959923
Csa1G023060	LBD	0.959675
Csa1G004120	MYB_related	0.95952
Csa5G608380	RAV	0.9561
Csa4G025050	MYB_related	0.955577
Csa1G042350	MYB_related	0.954567
Csa7G375820	ERF	0.953977
Csa6G046240	MYB	0.95269
Csa3G535090	MYB	0.951994
Csa1G160590	C2H2	0.949017
Csa2G177210	ERF	0.948172
Csa4G290190	MYB_related	0.902418
