# Supplementary material for: Comparative Genomic Analysis of PEBP Genes in Cucurbits Explores the Interactors of Cucumber CsPEBPs Related to Flowering Time
Source: Int J Mol Sci. 2024 Mar 29;25(7):3815. doi: 10.3390/ijms25073815 (PMC11011414; doi:10.3390/ijms25073815)
Supplement: Supplementary file 1 [file ijms-25-03815-s001.zip › Table S7.xlsx]

## Sheet: CsaPEBP1
Table S7 Identification of TFBS in the four CsaPEBP promoter regions.
Matrix ID	Family	Position	Strand	Similar Score	Hit Sequence	TF ID or Motif name
TFmatrixID_0001	AT-Hook	414	+	1	tAATTAtttt	AT1G63480
TFmatrixID_0007	AT-Hook	1663	+	1	gAATTAatta	AT4G35390
TFmatrixID_0042	GATA; tify	571	+	1	gtAGATCtaa	AT5G25830
TFmatrixID_0042	GATA; tify	571	-	1	gtaGATCTaa	AT5G25830
TFmatrixID_0066	AP2; ERF	316	-	1	tatCGGTGa	AT1G22190;AT1G36060;AT1G75490;AT2G40340;AT2G40350;AT3G57600;AT5G05410;AT5G18450
TFmatrixID_0129	AT-Hook	303	-	1	AATTTttat	AT1G14900;AT1G48610
TFmatrixID_0129	AT-Hook	387	-	1	AATTTtttt	AT1G14900;AT1G48610
TFmatrixID_0129	AT-Hook	932	+	1	taaaAAATT	AT1G14900;AT1G48610
TFmatrixID_0129	AT-Hook	1084	+	1	ttaaAAATT	AT1G14900;AT1G48610
TFmatrixID_0129	AT-Hook	1397	-	1	AATTTtttg	AT1G14900;AT1G48610
TFmatrixID_0131	AT-Hook	263	+	1	tataATAAA	AT1G19485;AT1G48610
TFmatrixID_0131	AT-Hook	290	-	1	TTTATtgtt	AT1G19485;AT1G48610
TFmatrixID_0131	AT-Hook	314	-	1	TTTATcggt	AT1G19485;AT1G48610
TFmatrixID_0131	AT-Hook	337	+	1	tgcaATAAA	AT1G19485;AT1G48610
TFmatrixID_0131	AT-Hook	1380	+	1	caaaATAAA	AT1G19485;AT1G48610
TFmatrixID_0131	AT-Hook	1458	-	1	TTTATtatc	AT1G19485;AT1G48610
TFmatrixID_0131	AT-Hook	1485	+	1	aaagATAAA	AT1G19485;AT1G48610
TFmatrixID_0131	AT-Hook	1535	+	1	aaaaATAAA	AT1G19485;AT1G48610
TFmatrixID_0131	AT-Hook	1559	-	1	TTTATacta	AT1G19485;AT1G48610
TFmatrixID_0131	AT-Hook	1748	+	1	tagaATAAA	AT1G19485;AT1G48610
TFmatrixID_0131	AT-Hook	1868	+	1	tcaaATAAA	AT1G19485;AT1G48610
TFmatrixID_0132	AT-Hook	1379	+	1	acaaAATAA	AT4G21895;AT5G62260
TFmatrixID_0132	AT-Hook	1534	+	1	gaaaAATAA	AT4G21895;AT5G62260
TFmatrixID_0132	AT-Hook	1691	+	1	agaaAATAA	AT4G21895;AT5G62260
TFmatrixID_0135	AT-Hook	287	-	1	ATTTTtat	AT4G21895;AT5G62260
TFmatrixID_0135	AT-Hook	304	-	1	ATTTTtat	AT4G21895;AT5G62260
TFmatrixID_0135	AT-Hook	1384	+	1	ataAAAAT	AT4G21895;AT5G62260
TFmatrixID_0136	AT-Hook	264	+	1	ataATAAA	AT4G21895;AT5G62260
TFmatrixID_0136	AT-Hook	290	-	1	TTTATtgt	AT4G21895;AT5G62260
TFmatrixID_0136	AT-Hook	1381	+	1	aaaATAAA	AT4G21895;AT5G62260
TFmatrixID_0136	AT-Hook	1458	-	1	TTTATtat	AT4G21895;AT5G62260
TFmatrixID_0136	AT-Hook	1536	+	1	aaaATAAA	AT4G21895;AT5G62260
TFmatrixID_0136	AT-Hook	1749	+	1	agaATAAA	AT4G21895;AT5G62260
TFmatrixID_0138	AT-Hook	1381	+	1	aAAATAaa	AT4G21895;AT5G62260
TFmatrixID_0138	AT-Hook	1536	+	1	aAAATAaa	AT4G21895;AT5G62260
TFmatrixID_0140	AT-Hook	250	+	1	aaaAAAAT	AT4G21895;AT5G62260
TFmatrixID_0140	AT-Hook	388	-	1	ATTTTttt	AT4G21895;AT5G62260
TFmatrixID_0142	AT-Hook	1537	+	1	AAATAaat	AT4G21895;AT5G62260
TFmatrixID_0146	AT-Hook	217	+	1	agaaATAAT	AT4G21895;AT5G62260
TFmatrixID_0146	AT-Hook	260	+	1	aaatATAAT	AT4G21895;AT5G62260
TFmatrixID_0146	AT-Hook	416	-	1	ATTATttta	AT4G21895;AT5G62260
TFmatrixID_0146	AT-Hook	1692	+	1	gaaaATAAT	AT4G21895;AT5G62260
TFmatrixID_0148	AT-Hook	387	-	1	aATTTTtt	AT1G19485;AT1G48610
TFmatrixID_0148	AT-Hook	933	+	1	aaAAAATt	AT1G19485;AT1G48610
TFmatrixID_0148	AT-Hook	1397	-	1	aATTTTtt	AT1G19485;AT1G48610
TFmatrixID_0152	AT-Hook	303	-	1	AATTTtt	AT1G19485;AT1G48610
TFmatrixID_0152	AT-Hook	387	-	1	AATTTtt	AT1G19485;AT1G48610
TFmatrixID_0152	AT-Hook	934	+	1	aaAAATT	AT1G19485;AT1G48610
TFmatrixID_0152	AT-Hook	1086	+	1	aaAAATT	AT1G19485;AT1G48610
TFmatrixID_0152	AT-Hook	1397	-	1	AATTTtt	AT1G19485;AT1G48610
TFmatrixID_0153	AT-Hook	287	-	1	ATTTTtat	AT4G21895;AT5G62260
TFmatrixID_0153	AT-Hook	304	-	1	ATTTTtat	AT4G21895;AT5G62260
TFmatrixID_0153	AT-Hook	1384	+	1	ataAAAAT	AT4G21895;AT5G62260
TFmatrixID_0154	AT-Hook	416	-	1	atTATTTt	AT4G21895;AT5G62260
TFmatrixID_0154	AT-Hook	1693	+	1	aAAATAat	AT4G21895;AT5G62260
TFmatrixID_0159	bHLH	1818	-	1	aCACGTg	AT1G09530;AT2G24260;AT2G46970;AT4G28790;AT4G28800;AT4G28811;AT4G28815;AT4G30980;AT5G58010;AT5G61270;AT5G67110
TFmatrixID_0159	bHLH	1819	+	1	cACGTGt	AT1G09530;AT2G24260;AT2G46970;AT4G28790;AT4G28800;AT4G28811;AT4G28815;AT4G30980;AT5G58010;AT5G61270;AT5G67110
TFmatrixID_0160	bHLH	1817	+	1	gaCACGTgtt	AT1G32640;AT2G46510;AT4G09820;AT4G16430;AT5G46830
TFmatrixID_0160	bHLH	1817	-	1	gacACGTGtt	AT1G32640;AT2G46510;AT4G09820;AT4G16430;AT5G46830
TFmatrixID_0161	bHLH	1817	+	1	gacACGTGt	AT1G10120;AT1G18400;AT1G25330;AT1G26260;AT1G59640;AT1G68920;AT1G73830;AT2G24260;AT3G07340;AT3G23690;AT4G30980;AT4G34530;AT5G50915;AT5G58010;AT5G62610;AT2G42300;AT3G57800
TFmatrixID_0161	bHLH	1818	-	1	aCACGTgtt	AT1G10120;AT1G18400;AT1G25330;AT1G26260;AT1G59640;AT1G68920;AT1G73830;AT2G24260;AT3G07340;AT3G23690;AT4G30980;AT4G34530;AT5G50915;AT5G58010;AT5G62610;AT2G42300;AT3G57800
TFmatrixID_0164	bHLH	1817	+	1	gaCACGTgtt	AT2G20180;AT2G24260;AT2G46970;AT4G28790;AT4G28800;AT4G28811;AT4G28815;AT4G30980;AT5G58010;AT5G67110
TFmatrixID_0164	bHLH	1817	-	1	gacACGTGtt	AT2G20180;AT2G24260;AT2G46970;AT4G28790;AT4G28800;AT4G28811;AT4G28815;AT4G30980;AT5G58010;AT5G67110
TFmatrixID_0168	bHLH	1817	+	1	gaCACGTgtt	AT2G46510;AT4G16430;AT4G17880;AT5G46830
TFmatrixID_0168	bHLH	1817	-	1	gacACGTGtt	AT2G46510;AT4G16430;AT4G17880;AT5G46830
TFmatrixID_0169	bHLH	1817	+	1	gaCACGTgtt	AT1G10120;AT1G18400;AT1G25330;AT1G26260;AT1G68920;AT1G73830;AT2G24260;AT3G07340;AT3G23690;AT4G30980;AT4G34530;AT4G36540;AT5G50915;AT5G58010;AT5G62610;AT2G42300;AT3G57800
TFmatrixID_0169	bHLH	1817	-	1	gacACGTGtt	AT1G10120;AT1G18400;AT1G25330;AT1G26260;AT1G68920;AT1G73830;AT2G24260;AT3G07340;AT3G23690;AT4G30980;AT4G34530;AT4G36540;AT5G50915;AT5G58010;AT5G62610;AT2G42300;AT3G57800
TFmatrixID_0171	bHLH	1816	+	1	ggaCACGTgt	AT5G08130
TFmatrixID_0171	bHLH	1818	-	1	acACGTGtta	AT5G08130
TFmatrixID_0173	bHLH	1815	-	1	tggaCACGTg	AT2G46510;AT4G09820;AT4G16430;AT5G46760;AT5G46830
TFmatrixID_0173	bHLH	1819	+	1	cACGTGttaa	AT2G46510;AT4G09820;AT4G16430;AT5G46760;AT5G46830
TFmatrixID_0175	bHLH	1817	+	1	gaCACGTgtt	AT1G51070;AT5G54680
TFmatrixID_0175	bHLH	1817	-	1	gacACGTGtt	AT1G51070;AT5G54680
TFmatrixID_0177	bHLH	1817	+	1	gaCACGTgtt	AT1G03040;AT1G10120;AT1G26260;AT1G68920;AT2G24260;AT2G42280;AT3G07340;AT3G23690;AT4G02590;AT4G28811;AT4G30980;AT4G34530;AT5G50915;AT5G58010;AT5G67110;AT5G67060;AT3G50330;AT5G09750
TFmatrixID_0177	bHLH	1817	-	1	gacACGTGtt	AT1G03040;AT1G10120;AT1G26260;AT1G68920;AT2G24260;AT2G42280;AT3G07340;AT3G23690;AT4G02590;AT4G28811;AT4G30980;AT4G34530;AT5G50915;AT5G58010;AT5G67110;AT5G67060;AT3G50330;AT5G09750
TFmatrixID_0182	bZIP	1814	-	1	ttggaCACGTgtt	AT1G45249;AT3G19290
TFmatrixID_0182	bZIP	1817	+	1	gacACGTGttaag	AT1G45249;AT3G19290
TFmatrixID_0183	bZIP	1816	+	1	ggaCACGTgtt	AT1G49720;AT3G19290
TFmatrixID_0183	bZIP	1817	-	1	gacACGTGtta	AT1G49720;AT3G19290
TFmatrixID_0187	bZIP	1816	-	1	ggaCACGTgt	AT2G36270
TFmatrixID_0193	bZIP	1818	+	1	ACACGtgt	AT3G19290;AT4G34000
TFmatrixID_0193	bZIP	1818	-	1	acaCGTGT	AT3G19290;AT4G34000
TFmatrixID_0202	bZIP	1818	+	1	aCACGTgt	AT1G03970;AT5G44080
TFmatrixID_0202	bZIP	1818	-	1	acACGTGt	AT1G03970;AT5G44080
TFmatrixID_0211	C2H2	46	-	1	aAGTGTt	AT1G27730;AT3G49930;AT3G60580;AT5G04340;AT5G43170
TFmatrixID_0211	C2H2	1030	+	1	gACACTa	AT1G27730;AT3G49930;AT3G60580;AT5G04340;AT5G43170
TFmatrixID_0213	C2H2	46	-	1	aAGTGTt	AT1G02030;AT2G45120;AT3G19580;AT3G49930;AT3G60580;AT5G04340;AT5G43170
TFmatrixID_0213	C2H2	1030	+	1	gACACTa	AT1G02030;AT2G45120;AT3G19580;AT3G49930;AT3G60580;AT5G04340;AT5G43170
TFmatrixID_0217	C2H2	1146	+	1	aTAACTc	AT5G06070
TFmatrixID_0218	C2H2	1049	+	1	cTCACTc	AT5G59820
TFmatrixID_0222	CSD	288	-	1	ttTTTATt	AT2G21060;AT4G38680
TFmatrixID_0222	CSD	1383	+	1	aATAAAaa	AT2G21060;AT4G38680
TFmatrixID_0222	CSD	1456	-	1	ttTTTATt	AT2G21060;AT4G38680
TFmatrixID_0233	Dof	36	+	1	ttAAAAGttt	AT1G64620
TFmatrixID_0233	Dof	187	+	1	aaAAAAGtag	AT1G64620
TFmatrixID_0233	Dof	512	-	1	ttaCTTTTtg	AT1G64620
TFmatrixID_0233	Dof	532	+	1	acAAAAGttg	AT1G64620
TFmatrixID_0234	Dof	188	+	1	aAAAAGt	AT2G37590
TFmatrixID_0234	Dof	514	-	1	aCTTTTt	AT2G37590
TFmatrixID_0235	Dof	36	+	1	ttAAAAGt	AT3G21270
TFmatrixID_0235	Dof	187	+	1	aaAAAAGt	AT3G21270
TFmatrixID_0235	Dof	514	-	1	aCTTTTtg	AT3G21270
TFmatrixID_0235	Dof	532	+	1	acAAAAGt	AT3G21270
TFmatrixID_0236	Dof	8	+	1	taTAACGa	AT3G45610
TFmatrixID_0238	Dof	35	+	1	attAAAAGt	AT4G38000
TFmatrixID_0238	Dof	82	+	1	ataTAAAGt	AT4G38000
TFmatrixID_0238	Dof	186	+	1	taaAAAAGt	AT4G38000
TFmatrixID_0238	Dof	339	+	1	caaTAAAGt	AT4G38000
TFmatrixID_0238	Dof	361	-	1	aCTTTAata	AT4G38000
TFmatrixID_0238	Dof	514	-	1	aCTTTTtgt	AT4G38000
TFmatrixID_0239	Dof	187	+	1	aaAAAAGtag	AT5G39660
TFmatrixID_0239	Dof	512	-	1	ttaCTTTTtg	AT5G39660
TFmatrixID_0243	Dof	36	+	1	ttAAAAGt	AT5G62940
TFmatrixID_0243	Dof	187	+	1	aaAAAAGt	AT5G62940
TFmatrixID_0243	Dof	514	-	1	aCTTTTtg	AT5G62940
TFmatrixID_0261	GATA	572	+	1	tAGATCt	AT1G51600;AT4G24470
TFmatrixID_0261	GATA	573	-	1	aGATCTa	AT1G51600;AT4G24470
TFmatrixID_0262	GATA	320	+	1	ggTGATCga	AT3G06740;AT3G16870;AT4G16141;AT4G26150;AT5G26930;AT5G49300;AT5G56860
TFmatrixID_0264	GATA; tify	571	+	1	gtAGATCtaa	AT2G45050;AT3G24050;AT5G25830;AT5G66320
TFmatrixID_0264	GATA; tify	571	-	1	gtaGATCTaa	AT2G45050;AT3G24050;AT5G25830;AT5G66320
TFmatrixID_0265	GATA; tify	570	-	1	tgtaGATCTa	AT2G45050;AT3G45170;AT3G51080;AT5G25830;AT5G66320
TFmatrixID_0265	GATA; tify	572	+	1	tAGATCtaaa	AT2G45050;AT3G45170;AT3G51080;AT5G25830;AT5G66320
TFmatrixID_0266	GATA; tify	571	-	1	gtAGATCta	AT2G28340;AT2G45050;AT3G54810;AT5G25830;AT5G66320
TFmatrixID_0266	GATA; tify	572	+	1	taGATCTaa	AT2G28340;AT2G45050;AT3G54810;AT5G25830;AT5G66320
TFmatrixID_0267	GATA; tify	571	+	1	gtAGATCtaa	AT2G28340;AT2G45050;AT3G60530;AT5G25830;AT5G66320
TFmatrixID_0267	GATA; tify	571	-	1	gtaGATCTaa	AT2G28340;AT2G45050;AT3G60530;AT5G25830;AT5G66320
TFmatrixID_0268	GATA	319	-	1	cggtGATCGa	AT4G17570
TFmatrixID_0270	GATA; tify	570	-	1	tgtaGATCTa	AT2G28340;AT2G45050;AT4G34680;AT5G25830;AT5G66320
TFmatrixID_0270	GATA; tify	572	+	1	tAGATCtaaa	AT2G28340;AT2G45050;AT4G34680;AT5G25830;AT5G66320
TFmatrixID_0271	GATA; tify	571	+	1	gtaGATCTaa	AT2G45050;AT3G45170;AT4G36240;AT5G25830;AT5G66320
TFmatrixID_0271	GATA; tify	571	-	1	gtAGATCtaa	AT2G45050;AT3G45170;AT4G36240;AT5G25830;AT5G66320
TFmatrixID_0272	GATA	320	-	1	ggtGATCGa	AT5G47140
TFmatrixID_0278	Homeodomain; TALE	768	+	1	ttTGACAgtt	AT1G23380;AT1G62360;AT1G70510;AT4G08150
TFmatrixID_0278	Homeodomain; TALE	1946	-	1	ggcTGTCAaa	AT1G23380;AT1G62360;AT1G70510;AT4G08150
TFmatrixID_0279	Homeodomain	1165	+	1	gATGAAca	AT1G28420;AT5G44180
TFmatrixID_0279	Homeodomain	1374	+	1	aATGAAca	AT1G28420;AT5G44180
TFmatrixID_0281	Homeodomain; HD-ZIP	1369	-	1	gcAATAAtg	AT1G26960;AT1G69780;AT2G22430;AT3G01220;AT5G15150
TFmatrixID_0281	Homeodomain; HD-ZIP	1634	+	1	taTTATTgt	AT1G26960;AT1G69780;AT2G22430;AT3G01220;AT5G15150
TFmatrixID_0285	Homeodomain; HB-PHD	1729	-	1	aaggGTTTAg	AT3G19510
TFmatrixID_0292	Homeodomain; HD-ZIP	222	-	1	taATAATt	AT1G26960;AT1G69780;AT3G01220;AT4G40060;AT5G15150
TFmatrixID_0293	Homeodomain; TALE	768	+	1	ttTGACAgtt	AT1G62990;AT4G32040;AT5G11060;AT5G25220
TFmatrixID_0293	Homeodomain; TALE	1946	-	1	ggcTGTCAaa	AT1G62990;AT4G32040;AT5G11060;AT5G25220
TFmatrixID_0301	Homeodomain; TALE	1947	-	1	gcTGTCAa	AT1G62360;AT1G70510;AT4G08150
TFmatrixID_0305	MADF; Trihelix	203	+	1	tGGTTAac	AT1G13450
TFmatrixID_0306	MADF; Trihelix	200	-	1	taatGGTTAa	AT3G25990
TFmatrixID_0306	MADF; Trihelix	1721	-	1	gatgGGTTAa	AT3G25990
TFmatrixID_0319	Myb/SANT	817	-	1	atTATCCatt	AT3G16350
TFmatrixID_0326	Myb/SANT	816	+	1	tatTATCCat	AT1G70000
TFmatrixID_0328	Myb/SANT	817	-	1	atTATCCa	AT1G70000;AT3G16350
TFmatrixID_0331	Myb/SANT	816	+	1	tatTATCCat	AT3G16350
TFmatrixID_0335	Myb/SANT	817	-	1	atTATCCatt	AT1G19000
TFmatrixID_0337	Myb/SANT	1063	+	1	ctaGAATCtt	AT1G25550;AT2G03500;AT3G25790
TFmatrixID_0338	Myb/SANT	504	+	1	tatGAATCtt	AT1G68670;AT3G25790
TFmatrixID_0338	Myb/SANT	1063	+	1	ctaGAATCtt	AT1G68670;AT3G25790
TFmatrixID_0343	Myb/SANT	1064	+	1	taGAATCttc	AT3G13040
TFmatrixID_0345	Myb/SANT; G2-like	1063	+	1	ctaGAATCtt	AT1G79430;AT3G12730;AT3G24120;AT4G13640
TFmatrixID_0351	Myb/SANT	1063	+	1	ctaGAATCtt	AT4G28610
TFmatrixID_0356	Myb/SANT	816	+	1	taTTATCca	AT5G08520
TFmatrixID_0367	Myb/SANT	1063	+	1	ctaGAATCtt	AT2G03500
TFmatrixID_0382	NAC; NAM	68	-	1	caTTGACtt	AT1G01720;AT1G52880;AT1G52890;AT1G69490;AT3G04070;AT3G15500;AT3G15510;AT4G27410
TFmatrixID_0382	NAC; NAM	557	-	1	tgTTGACca	AT1G01720;AT1G52880;AT1G52890;AT1G69490;AT3G04070;AT3G15500;AT3G15510;AT4G27410
TFmatrixID_0382	NAC; NAM	783	-	1	gcTTGACta	AT1G01720;AT1G52880;AT1G52890;AT1G69490;AT3G04070;AT3G15500;AT3G15510;AT4G27410
TFmatrixID_0412	Sox; YABBY	222	+	1	taaTAATTaa	AT1G23420
TFmatrixID_0412	Sox; YABBY	224	-	1	atAATTAagt	AT1G23420
TFmatrixID_0412	Sox; YABBY	411	+	1	attTAATTat	AT1G23420
TFmatrixID_0412	Sox; YABBY	413	-	1	ttAATTAttt	AT1G23420
TFmatrixID_0412	Sox; YABBY	1666	-	1	ttAATTAtgg	AT1G23420
TFmatrixID_0413	Sox; YABBY	179	+	1	taATCAT	AT2G26580;AT4G00180
TFmatrixID_0414	Storekeeper	1793	-	1	gtaCCGGCaa	AT1G54060
TFmatrixID_0418	TBP	82	+	1	ATATAaa	AT1G55520;AT3G13445
TFmatrixID_0418	TBP	643	+	1	ATATAaa	AT1G55520;AT3G13445
TFmatrixID_0419	TBP	4	+	1	aaTATAT	AT1G55520;AT3G13445
TFmatrixID_0443	WRKY	558	-	1	gTTGACca	AT1G29860;AT1G64000;AT1G66550;AT1G66560;AT1G66600;AT1G68150;AT1G69810;AT1G80590;AT2G40740;AT2G40750;AT2G44745;AT2G46400;AT3G01970;AT3G56400;AT3G62340;AT4G04450;AT4G11070;AT4G18170;AT4G23810;AT4G39410;AT5G22570;AT5G26170;AT5G41570;AT5G43290;AT5G45050;AT5G45260
TFmatrixID_0445	WRKY	69	-	1	aTTGACtt	AT1G18860;AT1G29280;AT1G29860;AT1G55600;AT1G62300;AT1G64000;AT1G68150;AT1G69810;AT1G80840;AT2G21900;AT2G34830;AT2G44745;AT3G01970;AT3G04670;AT3G58710;AT3G62340;AT4G04450;AT4G18170;AT4G22070;AT4G24240;AT4G39410;AT5G15130;AT5G26170;AT5G28650;AT5G41570;AT5G43290;AT5G45050;AT5G45260
TFmatrixID_0445	WRKY	558	-	1	gTTGACca	AT1G18860;AT1G29280;AT1G29860;AT1G55600;AT1G62300;AT1G64000;AT1G68150;AT1G69810;AT1G80840;AT2G21900;AT2G34830;AT2G44745;AT3G01970;AT3G04670;AT3G58710;AT3G62340;AT4G04450;AT4G18170;AT4G22070;AT4G24240;AT4G39410;AT5G15130;AT5G26170;AT5G28650;AT5G41570;AT5G43290;AT5G45050;AT5G45260
TFmatrixID_0445	WRKY	784	-	1	cTTGACta	AT1G18860;AT1G29280;AT1G29860;AT1G55600;AT1G62300;AT1G64000;AT1G68150;AT1G69810;AT1G80840;AT2G21900;AT2G34830;AT2G44745;AT3G01970;AT3G04670;AT3G58710;AT3G62340;AT4G04450;AT4G18170;AT4G22070;AT4G24240;AT4G39410;AT5G15130;AT5G26170;AT5G28650;AT5G41570;AT5G43290;AT5G45050;AT5G45260
TFmatrixID_0446	WRKY	556	-	1	ttgTTGACca	AT1G18860;AT1G29280;AT1G29860;AT1G55600;AT1G62300;AT1G64000;AT1G68150;AT1G69810;AT2G21900;AT2G23320;AT2G34830;AT2G40740;AT2G44745;AT3G01970;AT3G04670;AT3G58710;AT3G62340;AT4G04450;AT4G11070;AT4G18170;AT4G22070;AT4G23810;AT4G24240;AT4G39410;AT5G15130;AT5G22570;AT5G26170;AT5G28650;AT5G41570;AT5G43290;AT5G45050;AT5G45260
TFmatrixID_0450	WRKY	557	-	1	tgTTGACcat	AT1G18860;AT1G29280;AT1G29860;AT1G55600;AT1G62300;AT1G64000;AT1G68150;AT1G69810;AT2G21900;AT2G30590;AT2G34830;AT2G40740;AT2G44745;AT3G01970;AT3G04670;AT3G58710;AT3G62340;AT4G04450;AT4G11070;AT4G18170;AT4G22070;AT4G24240;AT4G39410;AT5G15130;AT5G22570;AT5G26170;AT5G28650;AT5G41570;AT5G43290;AT5G45050;AT5G45260
TFmatrixID_0451	WRKY	557	-	1	tgTTGACcat	AT1G13960;AT2G03340;AT2G37260;AT2G38470;AT3G01080;AT4G12020;AT4G26440;AT4G26640;AT4G30935;AT5G07100
TFmatrixID_0454	WRKY	557	-	1	tgTTGACcat	AT1G18860;AT1G29280;AT1G29860;AT1G55600;AT1G62300;AT1G64000;AT1G66550;AT1G66560;AT1G68150;AT1G69810;AT1G80590;AT2G21900;AT2G34830;AT2G40740;AT2G40750;AT2G44745;AT2G46400;AT3G01970;AT3G04670;AT3G56400;AT3G58710;AT3G62340;AT4G01250;AT4G04450;AT4G11070;AT4G18170;AT4G22070;AT4G23810;AT4G24240;AT4G39410;AT5G15130;AT5G22570;AT5G26170;AT5G28650;AT5G41570;AT5G43290;AT5G45050;AT5G45260
TFmatrixID_0456	WRKY	557	-	1	tgTTGACcat	AT1G18860;AT1G29280;AT1G29860;AT1G55600;AT1G62300;AT1G64000;AT1G66560;AT1G68150;AT1G69810;AT1G80590;AT2G21900;AT2G34830;AT2G40740;AT2G40750;AT2G44745;AT2G46400;AT3G01970;AT3G04670;AT3G56400;AT3G58710;AT3G62340;AT4G04450;AT4G11070;AT4G18170;AT4G22070;AT4G23550;AT4G23810;AT4G24240;AT4G39410;AT5G15130;AT5G22570;AT5G26170;AT5G28650;AT5G41570;AT5G43290;AT5G45050;AT5G45260
TFmatrixID_0458	WRKY	557	-	1	tgTTGACcat	AT1G18860;AT1G29280;AT1G29860;AT1G55600;AT1G62300;AT1G64000;AT1G68150;AT1G69810;AT2G21900;AT2G34830;AT2G40740;AT2G44745;AT2G46400;AT3G01970;AT3G04670;AT3G58710;AT3G62340;AT4G04450;AT4G11070;AT4G18170;AT4G22070;AT4G24240;AT4G31800;AT4G39410;AT5G15130;AT5G26170;AT5G28650;AT5G41570;AT5G43290;AT5G45050
TFmatrixID_0459	WRKY	558	-	1	gTTGACca	AT1G29280;AT1G29860;AT1G64000;AT1G66550;AT1G66560;AT1G69810;AT1G80590;AT2G40740;AT2G40750;AT2G44745;AT2G46400;AT3G01970;AT3G56400;AT3G62340;AT4G11070;AT4G18170;AT4G23810;AT4G24240;AT5G01900;AT5G22570;AT5G26170;AT5G41570;AT5G43290;AT5G45050;AT5G45260
TFmatrixID_0460	WRKY	558	-	1	gTTGACca	AT1G18860;AT1G29280;AT1G29860;AT1G55600;AT1G62300;AT1G64000;AT1G66550;AT1G66560;AT1G68150;AT1G69810;AT2G21900;AT2G34830;AT2G40740;AT2G40750;AT2G44745;AT3G01970;AT3G04670;AT3G56400;AT3G58710;AT3G62340;AT4G04450;AT4G11070;AT4G18170;AT4G22070;AT4G23810;AT4G24240;AT4G39410;AT5G13080;AT5G15130;AT5G22570;AT5G26170;AT5G28650;AT5G41570;AT5G43290;AT5G45050;AT5G45260
TFmatrixID_0462	WRKY	557	-	1	tgTTGACca	AT1G18860;AT1G29280;AT1G29860;AT1G55600;AT1G62300;AT1G64000;AT1G66550;AT1G66560;AT1G68150;AT1G69810;AT1G80590;AT2G21900;AT2G34830;AT2G44745;AT3G01970;AT3G04670;AT3G58710;AT3G62340;AT4G04450;AT4G11070;AT4G18170;AT4G22070;AT4G23810;AT4G24240;AT4G39410;AT5G15130;AT5G22570;AT5G26170;AT5G28650;AT5G41570;AT5G43290;AT5G45050;AT5G45260;AT5G46350
TFmatrixID_0463	WRKY	557	-	1	tgTTGACcat	AT1G18860;AT1G29280;AT1G29860;AT1G55600;AT1G62300;AT1G64000;AT1G66550;AT1G66560;AT1G68150;AT1G69810;AT1G80590;AT2G21900;AT2G34830;AT2G40740;AT2G40750;AT2G44745;AT2G46400;AT3G01970;AT3G04670;AT3G56400;AT3G58710;AT3G62340;AT4G04450;AT4G11070;AT4G18170;AT4G22070;AT4G23810;AT4G24240;AT4G39410;AT5G15130;AT5G22570;AT5G26170;AT5G28650;AT5G41570;AT5G43290;AT5G45050;AT5G45260;AT5G49520
TFmatrixID_0464	WRKY	557	-	1	tgTTGACca	AT1G18860;AT1G29280;AT1G29860;AT1G55600;AT1G62300;AT1G64000;AT1G66550;AT1G66560;AT1G68150;AT1G69810;AT1G80590;AT2G21900;AT2G34830;AT2G40740;AT2G40750;AT2G44745;AT2G46400;AT3G01970;AT3G04670;AT3G56400;AT3G58710;AT3G62340;AT4G04450;AT4G11070;AT4G18170;AT4G22070;AT4G23810;AT4G24240;AT4G39410;AT5G15130;AT5G22570;AT5G26170;AT5G28650;AT5G41570;AT5G43290;AT5G45050;AT5G45260;AT5G52830
TFmatrixID_0465	WRKY	558	-	1	gTTGACca	AT1G13960;AT2G03340;AT2G37260;AT3G01080;AT4G12020;AT4G26440;AT4G26640;AT4G30935;AT5G07100;AT5G56270
TFmatrixID_0466	WRKY	557	-	1	tgTTGACcat	AT1G18860;AT1G29280;AT1G29860;AT1G55600;AT1G62300;AT1G64000;AT1G68150;AT1G69810;AT2G21900;AT2G34830;AT2G44745;AT3G01970;AT3G04670;AT3G58710;AT3G62340;AT4G04450;AT4G18170;AT4G22070;AT4G24240;AT4G39410;AT5G15130;AT5G26170;AT5G28650;AT5G41570;AT5G43290;AT5G45050;AT5G64810
TFmatrixID_0468	WRKY	557	-	1	tgTTGACca	AT1G18860;AT1G29280;AT1G29860;AT1G55600;AT1G62300;AT1G64000;AT1G66550;AT1G66560;AT1G68150;AT1G69810;AT1G80590;AT2G21900;AT2G34830;AT2G40740;AT2G40750;AT2G44745;AT2G46400;AT3G01970;AT3G04670;AT3G56400;AT3G58710;AT3G62340;AT4G04450;AT4G11070;AT4G18170;AT4G22070;AT4G23810;AT4G24240;AT4G39410;AT5G15130;AT5G22570;AT5G26170;AT5G28650;AT5G41570;AT5G43290;AT5G45050;AT5G45260
TFmatrixID_0634	Sox; YABBY	178	-	1	ttaATCATta	AT2G26580
TF_motif_seq_0010	HSF	1419	+	1	AGAACtttct	AT3G24520;AT1G32330;AT1G46264;AT1G67970;AT2G26150;AT2G41690;AT3G02990;AT3G22830;AT3G51910;AT3G63350;AT4G11660;AT4G13980;AT4G17750;AT4G18880;AT5G03720;AT5G16820;AT5G43840;AT5G45710;AT5G54070;AT5G62020
TF_motif_seq_0010	HSF	1419	-	1	agaacTTTCT	AT3G24520;AT1G32330;AT1G46264;AT1G67970;AT2G26150;AT2G41690;AT3G02990;AT3G22830;AT3G51910;AT3G63350;AT4G11660;AT4G13980;AT4G17750;AT4G18880;AT5G03720;AT5G16820;AT5G43840;AT5G45710;AT5G54070;AT5G62020
TF_motif_seq_0237	GATA; tify	26	+	1	AGATA	AT1G51600;AT2G45050;AT3G06740;AT3G16870;AT3G21175;AT3G24050;AT3G54810;AT3G60530;AT4G17570;AT4G24470;AT4G26150;AT4G32890;AT4G34680;AT5G25830;AT5G26930;AT5G56860;AT5G66320;AT2G18380;AT3G50870;AT4G36620
TF_motif_seq_0237	GATA; tify	80	+	1	AGATA	AT1G51600;AT2G45050;AT3G06740;AT3G16870;AT3G21175;AT3G24050;AT3G54810;AT3G60530;AT4G17570;AT4G24470;AT4G26150;AT4G32890;AT4G34680;AT5G25830;AT5G26930;AT5G56860;AT5G66320;AT2G18380;AT3G50870;AT4G36620
TF_motif_seq_0237	GATA; tify	106	-	1	TATCA	AT1G51600;AT2G45050;AT3G06740;AT3G16870;AT3G21175;AT3G24050;AT3G54810;AT3G60530;AT4G17570;AT4G24470;AT4G26150;AT4G32890;AT4G34680;AT5G25830;AT5G26930;AT5G56860;AT5G66320;AT2G18380;AT3G50870;AT4G36620
TF_motif_seq_0237	GATA; tify	132	-	1	AATCA	AT1G51600;AT2G45050;AT3G06740;AT3G16870;AT3G21175;AT3G24050;AT3G54810;AT3G60530;AT4G17570;AT4G24470;AT4G26150;AT4G32890;AT4G34680;AT5G25830;AT5G26930;AT5G56860;AT5G66320;AT2G18380;AT3G50870;AT4G36620
TF_motif_seq_0237	GATA; tify	180	-	1	AATCA	AT1G51600;AT2G45050;AT3G06740;AT3G16870;AT3G21175;AT3G24050;AT3G54810;AT3G60530;AT4G17570;AT4G24470;AT4G26150;AT4G32890;AT4G34680;AT5G25830;AT5G26930;AT5G56860;AT5G66320;AT2G18380;AT3G50870;AT4G36620
TF_motif_seq_0237	GATA; tify	271	-	1	AATCT	AT1G51600;AT2G45050;AT3G06740;AT3G16870;AT3G21175;AT3G24050;AT3G54810;AT3G60530;AT4G17570;AT4G24470;AT4G26150;AT4G32890;AT4G34680;AT5G25830;AT5G26930;AT5G56860;AT5G66320;AT2G18380;AT3G50870;AT4G36620
TF_motif_seq_0237	GATA; tify	281	+	1	TGATA	AT1G51600;AT2G45050;AT3G06740;AT3G16870;AT3G21175;AT3G24050;AT3G54810;AT3G60530;AT4G17570;AT4G24470;AT4G26150;AT4G32890;AT4G34680;AT5G25830;AT5G26930;AT5G56860;AT5G66320;AT2G18380;AT3G50870;AT4G36620
TF_motif_seq_0237	GATA; tify	285	+	1	AGATT	AT1G51600;AT2G45050;AT3G06740;AT3G16870;AT3G21175;AT3G24050;AT3G54810;AT3G60530;AT4G17570;AT4G24470;AT4G26150;AT4G32890;AT4G34680;AT5G25830;AT5G26930;AT5G56860;AT5G66320;AT2G18380;AT3G50870;AT4G36620
TF_motif_seq_0237	GATA; tify	298	+	1	TGATA	AT1G51600;AT2G45050;AT3G06740;AT3G16870;AT3G21175;AT3G24050;AT3G54810;AT3G60530;AT4G17570;AT4G24470;AT4G26150;AT4G32890;AT4G34680;AT5G25830;AT5G26930;AT5G56860;AT5G66320;AT2G18380;AT3G50870;AT4G36620
TF_motif_seq_0237	GATA; tify	311	+	1	TGATT	AT1G51600;AT2G45050;AT3G06740;AT3G16870;AT3G21175;AT3G24050;AT3G54810;AT3G60530;AT4G17570;AT4G24470;AT4G26150;AT4G32890;AT4G34680;AT5G25830;AT5G26930;AT5G56860;AT5G66320;AT2G18380;AT3G50870;AT4G36620
TF_motif_seq_0237	GATA; tify	316	-	1	TATCG	AT1G51600;AT2G45050;AT3G06740;AT3G16870;AT3G21175;AT3G24050;AT3G54810;AT3G60530;AT4G17570;AT4G24470;AT4G26150;AT4G32890;AT4G34680;AT5G25830;AT5G26930;AT5G56860;AT5G66320;AT2G18380;AT3G50870;AT4G36620
TF_motif_seq_0237	GATA; tify	322	+	1	TGATC	AT1G51600;AT2G45050;AT3G06740;AT3G16870;AT3G21175;AT3G24050;AT3G54810;AT3G60530;AT4G17570;AT4G24470;AT4G26150;AT4G32890;AT4G34680;AT5G25830;AT5G26930;AT5G56860;AT5G66320;AT2G18380;AT3G50870;AT4G36620
TF_motif_seq_0237	GATA; tify	323	-	1	GATCG	AT1G51600;AT2G45050;AT3G06740;AT3G16870;AT3G21175;AT3G24050;AT3G54810;AT3G60530;AT4G17570;AT4G24470;AT4G26150;AT4G32890;AT4G34680;AT5G25830;AT5G26930;AT5G56860;AT5G66320;AT2G18380;AT3G50870;AT4G36620
TF_motif_seq_0237	GATA; tify	355	+	1	TGATA	AT1G51600;AT2G45050;AT3G06740;AT3G16870;AT3G21175;AT3G24050;AT3G54810;AT3G60530;AT4G17570;AT4G24470;AT4G26150;AT4G32890;AT4G34680;AT5G25830;AT5G26930;AT5G56860;AT5G66320;AT2G18380;AT3G50870;AT4G36620
TF_motif_seq_0237	GATA; tify	425	-	1	AATCT	AT1G51600;AT2G45050;AT3G06740;AT3G16870;AT3G21175;AT3G24050;AT3G54810;AT3G60530;AT4G17570;AT4G24470;AT4G26150;AT4G32890;AT4G34680;AT5G25830;AT5G26930;AT5G56860;AT5G66320;AT2G18380;AT3G50870;AT4G36620
TF_motif_seq_0237	GATA; tify	471	+	1	TGATA	AT1G51600;AT2G45050;AT3G06740;AT3G16870;AT3G21175;AT3G24050;AT3G54810;AT3G60530;AT4G17570;AT4G24470;AT4G26150;AT4G32890;AT4G34680;AT5G25830;AT5G26930;AT5G56860;AT5G66320;AT2G18380;AT3G50870;AT4G36620
TF_motif_seq_0237	GATA; tify	497	-	1	TATCA	AT1G51600;AT2G45050;AT3G06740;AT3G16870;AT3G21175;AT3G24050;AT3G54810;AT3G60530;AT4G17570;AT4G24470;AT4G26150;AT4G32890;AT4G34680;AT5G25830;AT5G26930;AT5G56860;AT5G66320;AT2G18380;AT3G50870;AT4G36620
TF_motif_seq_0237	GATA; tify	508	-	1	AATCT	AT1G51600;AT2G45050;AT3G06740;AT3G16870;AT3G21175;AT3G24050;AT3G54810;AT3G60530;AT4G17570;AT4G24470;AT4G26150;AT4G32890;AT4G34680;AT5G25830;AT5G26930;AT5G56860;AT5G66320;AT2G18380;AT3G50870;AT4G36620
TF_motif_seq_0237	GATA; tify	573	+	1	AGATC	AT1G51600;AT2G45050;AT3G06740;AT3G16870;AT3G21175;AT3G24050;AT3G54810;AT3G60530;AT4G17570;AT4G24470;AT4G26150;AT4G32890;AT4G34680;AT5G25830;AT5G26930;AT5G56860;AT5G66320;AT2G18380;AT3G50870;AT4G36620
TF_motif_seq_0237	GATA; tify	574	-	1	GATCT	AT1G51600;AT2G45050;AT3G06740;AT3G16870;AT3G21175;AT3G24050;AT3G54810;AT3G60530;AT4G17570;AT4G24470;AT4G26150;AT4G32890;AT4G34680;AT5G25830;AT5G26930;AT5G56860;AT5G66320;AT2G18380;AT3G50870;AT4G36620
TF_motif_seq_0237	GATA; tify	583	+	1	TGATG	AT1G51600;AT2G45050;AT3G06740;AT3G16870;AT3G21175;AT3G24050;AT3G54810;AT3G60530;AT4G17570;AT4G24470;AT4G26150;AT4G32890;AT4G34680;AT5G25830;AT5G26930;AT5G56860;AT5G66320;AT2G18380;AT3G50870;AT4G36620
TF_motif_seq_0237	GATA; tify	619	-	1	TATCA	AT1G51600;AT2G45050;AT3G06740;AT3G16870;AT3G21175;AT3G24050;AT3G54810;AT3G60530;AT4G17570;AT4G24470;AT4G26150;AT4G32890;AT4G34680;AT5G25830;AT5G26930;AT5G56860;AT5G66320;AT2G18380;AT3G50870;AT4G36620
TF_motif_seq_0237	GATA; tify	622	-	1	CATCA	AT1G51600;AT2G45050;AT3G06740;AT3G16870;AT3G21175;AT3G24050;AT3G54810;AT3G60530;AT4G17570;AT4G24470;AT4G26150;AT4G32890;AT4G34680;AT5G25830;AT5G26930;AT5G56860;AT5G66320;AT2G18380;AT3G50870;AT4G36620
TF_motif_seq_0237	GATA; tify	630	-	1	AATCC	AT1G51600;AT2G45050;AT3G06740;AT3G16870;AT3G21175;AT3G24050;AT3G54810;AT3G60530;AT4G17570;AT4G24470;AT4G26150;AT4G32890;AT4G34680;AT5G25830;AT5G26930;AT5G56860;AT5G66320;AT2G18380;AT3G50870;AT4G36620
TF_motif_seq_0237	GATA; tify	635	-	1	TATCA	AT1G51600;AT2G45050;AT3G06740;AT3G16870;AT3G21175;AT3G24050;AT3G54810;AT3G60530;AT4G17570;AT4G24470;AT4G26150;AT4G32890;AT4G34680;AT5G25830;AT5G26930;AT5G56860;AT5G66320;AT2G18380;AT3G50870;AT4G36620
TF_motif_seq_0237	GATA; tify	673	-	1	TATCT	AT1G51600;AT2G45050;AT3G06740;AT3G16870;AT3G21175;AT3G24050;AT3G54810;AT3G60530;AT4G17570;AT4G24470;AT4G26150;AT4G32890;AT4G34680;AT5G25830;AT5G26930;AT5G56860;AT5G66320;AT2G18380;AT3G50870;AT4G36620
TF_motif_seq_0237	GATA; tify	715	+	1	AGATG	AT1G51600;AT2G45050;AT3G06740;AT3G16870;AT3G21175;AT3G24050;AT3G54810;AT3G60530;AT4G17570;AT4G24470;AT4G26150;AT4G32890;AT4G34680;AT5G25830;AT5G26930;AT5G56860;AT5G66320;AT2G18380;AT3G50870;AT4G36620
TF_motif_seq_0237	GATA; tify	743	-	1	TATCA	AT1G51600;AT2G45050;AT3G06740;AT3G16870;AT3G21175;AT3G24050;AT3G54810;AT3G60530;AT4G17570;AT4G24470;AT4G26150;AT4G32890;AT4G34680;AT5G25830;AT5G26930;AT5G56860;AT5G66320;AT2G18380;AT3G50870;AT4G36620
TF_motif_seq_0237	GATA; tify	819	-	1	TATCC	AT1G51600;AT2G45050;AT3G06740;AT3G16870;AT3G21175;AT3G24050;AT3G54810;AT3G60530;AT4G17570;AT4G24470;AT4G26150;AT4G32890;AT4G34680;AT5G25830;AT5G26930;AT5G56860;AT5G66320;AT2G18380;AT3G50870;AT4G36620
TF_motif_seq_0237	GATA; tify	895	-	1	TATCT	AT1G51600;AT2G45050;AT3G06740;AT3G16870;AT3G21175;AT3G24050;AT3G54810;AT3G60530;AT4G17570;AT4G24470;AT4G26150;AT4G32890;AT4G34680;AT5G25830;AT5G26930;AT5G56860;AT5G66320;AT2G18380;AT3G50870;AT4G36620
TF_motif_seq_0237	GATA; tify	923	+	1	TGATA	AT1G51600;AT2G45050;AT3G06740;AT3G16870;AT3G21175;AT3G24050;AT3G54810;AT3G60530;AT4G17570;AT4G24470;AT4G26150;AT4G32890;AT4G34680;AT5G25830;AT5G26930;AT5G56860;AT5G66320;AT2G18380;AT3G50870;AT4G36620
TF_motif_seq_0237	GATA; tify	1019	+	1	TGATT	AT1G51600;AT2G45050;AT3G06740;AT3G16870;AT3G21175;AT3G24050;AT3G54810;AT3G60530;AT4G17570;AT4G24470;AT4G26150;AT4G32890;AT4G34680;AT5G25830;AT5G26930;AT5G56860;AT5G66320;AT2G18380;AT3G50870;AT4G36620
TF_motif_seq_0237	GATA; tify	1067	-	1	AATCT	AT1G51600;AT2G45050;AT3G06740;AT3G16870;AT3G21175;AT3G24050;AT3G54810;AT3G60530;AT4G17570;AT4G24470;AT4G26150;AT4G32890;AT4G34680;AT5G25830;AT5G26930;AT5G56860;AT5G66320;AT2G18380;AT3G50870;AT4G36620
TF_motif_seq_0237	GATA; tify	1079	+	1	AGATT	AT1G51600;AT2G45050;AT3G06740;AT3G16870;AT3G21175;AT3G24050;AT3G54810;AT3G60530;AT4G17570;AT4G24470;AT4G26150;AT4G32890;AT4G34680;AT5G25830;AT5G26930;AT5G56860;AT5G66320;AT2G18380;AT3G50870;AT4G36620
TF_motif_seq_0237	GATA; tify	1092	+	1	TGATT	AT1G51600;AT2G45050;AT3G06740;AT3G16870;AT3G21175;AT3G24050;AT3G54810;AT3G60530;AT4G17570;AT4G24470;AT4G26150;AT4G32890;AT4G34680;AT5G25830;AT5G26930;AT5G56860;AT5G66320;AT2G18380;AT3G50870;AT4G36620
TF_motif_seq_0237	GATA; tify	1156	-	1	TATCA	AT1G51600;AT2G45050;AT3G06740;AT3G16870;AT3G21175;AT3G24050;AT3G54810;AT3G60530;AT4G17570;AT4G24470;AT4G26150;AT4G32890;AT4G34680;AT5G25830;AT5G26930;AT5G56860;AT5G66320;AT2G18380;AT3G50870;AT4G36620
TF_motif_seq_0237	GATA; tify	1164	+	1	TGATG	AT1G51600;AT2G45050;AT3G06740;AT3G16870;AT3G21175;AT3G24050;AT3G54810;AT3G60530;AT4G17570;AT4G24470;AT4G26150;AT4G32890;AT4G34680;AT5G25830;AT5G26930;AT5G56860;AT5G66320;AT2G18380;AT3G50870;AT4G36620
TF_motif_seq_0237	GATA; tify	1290	+	1	TGATT	AT1G51600;AT2G45050;AT3G06740;AT3G16870;AT3G21175;AT3G24050;AT3G54810;AT3G60530;AT4G17570;AT4G24470;AT4G26150;AT4G32890;AT4G34680;AT5G25830;AT5G26930;AT5G56860;AT5G66320;AT2G18380;AT3G50870;AT4G36620
TF_motif_seq_0237	GATA; tify	1301	+	1	GGATT	AT1G51600;AT2G45050;AT3G06740;AT3G16870;AT3G21175;AT3G24050;AT3G54810;AT3G60530;AT4G17570;AT4G24470;AT4G26150;AT4G32890;AT4G34680;AT5G25830;AT5G26930;AT5G56860;AT5G66320;AT2G18380;AT3G50870;AT4G36620
TF_motif_seq_0237	GATA; tify	1307	-	1	AATCA	AT1G51600;AT2G45050;AT3G06740;AT3G16870;AT3G21175;AT3G24050;AT3G54810;AT3G60530;AT4G17570;AT4G24470;AT4G26150;AT4G32890;AT4G34680;AT5G25830;AT5G26930;AT5G56860;AT5G66320;AT2G18380;AT3G50870;AT4G36620
TF_motif_seq_0237	GATA; tify	1312	-	1	AATCA	AT1G51600;AT2G45050;AT3G06740;AT3G16870;AT3G21175;AT3G24050;AT3G54810;AT3G60530;AT4G17570;AT4G24470;AT4G26150;AT4G32890;AT4G34680;AT5G25830;AT5G26930;AT5G56860;AT5G66320;AT2G18380;AT3G50870;AT4G36620
TF_motif_seq_0237	GATA; tify	1463	-	1	TATCA	AT1G51600;AT2G45050;AT3G06740;AT3G16870;AT3G21175;AT3G24050;AT3G54810;AT3G60530;AT4G17570;AT4G24470;AT4G26150;AT4G32890;AT4G34680;AT5G25830;AT5G26930;AT5G56860;AT5G66320;AT2G18380;AT3G50870;AT4G36620
TF_motif_seq_0237	GATA; tify	1470	-	1	TATCA	AT1G51600;AT2G45050;AT3G06740;AT3G16870;AT3G21175;AT3G24050;AT3G54810;AT3G60530;AT4G17570;AT4G24470;AT4G26150;AT4G32890;AT4G34680;AT5G25830;AT5G26930;AT5G56860;AT5G66320;AT2G18380;AT3G50870;AT4G36620
TF_motif_seq_0237	GATA; tify	1476	+	1	TGATG	AT1G51600;AT2G45050;AT3G06740;AT3G16870;AT3G21175;AT3G24050;AT3G54810;AT3G60530;AT4G17570;AT4G24470;AT4G26150;AT4G32890;AT4G34680;AT5G25830;AT5G26930;AT5G56860;AT5G66320;AT2G18380;AT3G50870;AT4G36620
TF_motif_seq_0237	GATA; tify	1487	+	1	AGATA	AT1G51600;AT2G45050;AT3G06740;AT3G16870;AT3G21175;AT3G24050;AT3G54810;AT3G60530;AT4G17570;AT4G24470;AT4G26150;AT4G32890;AT4G34680;AT5G25830;AT5G26930;AT5G56860;AT5G66320;AT2G18380;AT3G50870;AT4G36620
TF_motif_seq_0237	GATA; tify	1506	-	1	TATCC	AT1G51600;AT2G45050;AT3G06740;AT3G16870;AT3G21175;AT3G24050;AT3G54810;AT3G60530;AT4G17570;AT4G24470;AT4G26150;AT4G32890;AT4G34680;AT5G25830;AT5G26930;AT5G56860;AT5G66320;AT2G18380;AT3G50870;AT4G36620
TF_motif_seq_0237	GATA; tify	1510	-	1	CATCT	AT1G51600;AT2G45050;AT3G06740;AT3G16870;AT3G21175;AT3G24050;AT3G54810;AT3G60530;AT4G17570;AT4G24470;AT4G26150;AT4G32890;AT4G34680;AT5G25830;AT5G26930;AT5G56860;AT5G66320;AT2G18380;AT3G50870;AT4G36620
TF_motif_seq_0237	GATA; tify	1518	-	1	CATCC	AT1G51600;AT2G45050;AT3G06740;AT3G16870;AT3G21175;AT3G24050;AT3G54810;AT3G60530;AT4G17570;AT4G24470;AT4G26150;AT4G32890;AT4G34680;AT5G25830;AT5G26930;AT5G56860;AT5G66320;AT2G18380;AT3G50870;AT4G36620
TF_motif_seq_0237	GATA; tify	1545	+	1	AGATG	AT1G51600;AT2G45050;AT3G06740;AT3G16870;AT3G21175;AT3G24050;AT3G54810;AT3G60530;AT4G17570;AT4G24470;AT4G26150;AT4G32890;AT4G34680;AT5G25830;AT5G26930;AT5G56860;AT5G66320;AT2G18380;AT3G50870;AT4G36620
TF_motif_seq_0237	GATA; tify	1594	+	1	TGATG	AT1G51600;AT2G45050;AT3G06740;AT3G16870;AT3G21175;AT3G24050;AT3G54810;AT3G60530;AT4G17570;AT4G24470;AT4G26150;AT4G32890;AT4G34680;AT5G25830;AT5G26930;AT5G56860;AT5G66320;AT2G18380;AT3G50870;AT4G36620
TF_motif_seq_0237	GATA; tify	1606	+	1	TGATT	AT1G51600;AT2G45050;AT3G06740;AT3G16870;AT3G21175;AT3G24050;AT3G54810;AT3G60530;AT4G17570;AT4G24470;AT4G26150;AT4G32890;AT4G34680;AT5G25830;AT5G26930;AT5G56860;AT5G66320;AT2G18380;AT3G50870;AT4G36620
TF_motif_seq_0237	GATA; tify	1613	+	1	GGATG	AT1G51600;AT2G45050;AT3G06740;AT3G16870;AT3G21175;AT3G24050;AT3G54810;AT3G60530;AT4G17570;AT4G24470;AT4G26150;AT4G32890;AT4G34680;AT5G25830;AT5G26930;AT5G56860;AT5G66320;AT2G18380;AT3G50870;AT4G36620
TF_motif_seq_0237	GATA; tify	1628	+	1	TGATG	AT1G51600;AT2G45050;AT3G06740;AT3G16870;AT3G21175;AT3G24050;AT3G54810;AT3G60530;AT4G17570;AT4G24470;AT4G26150;AT4G32890;AT4G34680;AT5G25830;AT5G26930;AT5G56860;AT5G66320;AT2G18380;AT3G50870;AT4G36620
TF_motif_seq_0237	GATA; tify	1631	+	1	TGATA	AT1G51600;AT2G45050;AT3G06740;AT3G16870;AT3G21175;AT3G24050;AT3G54810;AT3G60530;AT4G17570;AT4G24470;AT4G26150;AT4G32890;AT4G34680;AT5G25830;AT5G26930;AT5G56860;AT5G66320;AT2G18380;AT3G50870;AT4G36620
TF_motif_seq_0237	GATA; tify	1714	+	1	TGATT	AT1G51600;AT2G45050;AT3G06740;AT3G16870;AT3G21175;AT3G24050;AT3G54810;AT3G60530;AT4G17570;AT4G24470;AT4G26150;AT4G32890;AT4G34680;AT5G25830;AT5G26930;AT5G56860;AT5G66320;AT2G18380;AT3G50870;AT4G36620
TF_motif_seq_0237	GATA; tify	1720	+	1	GGATG	AT1G51600;AT2G45050;AT3G06740;AT3G16870;AT3G21175;AT3G24050;AT3G54810;AT3G60530;AT4G17570;AT4G24470;AT4G26150;AT4G32890;AT4G34680;AT5G25830;AT5G26930;AT5G56860;AT5G66320;AT2G18380;AT3G50870;AT4G36620
TF_motif_seq_0237	GATA; tify	1808	+	1	GGATA	AT1G51600;AT2G45050;AT3G06740;AT3G16870;AT3G21175;AT3G24050;AT3G54810;AT3G60530;AT4G17570;AT4G24470;AT4G26150;AT4G32890;AT4G34680;AT5G25830;AT5G26930;AT5G56860;AT5G66320;AT2G18380;AT3G50870;AT4G36620
TF_motif_seq_0237	GATA; tify	1836	+	1	GGATG	AT1G51600;AT2G45050;AT3G06740;AT3G16870;AT3G21175;AT3G24050;AT3G54810;AT3G60530;AT4G17570;AT4G24470;AT4G26150;AT4G32890;AT4G34680;AT5G25830;AT5G26930;AT5G56860;AT5G66320;AT2G18380;AT3G50870;AT4G36620
TF_motif_seq_0237	GATA; tify	1839	+	1	TGATA	AT1G51600;AT2G45050;AT3G06740;AT3G16870;AT3G21175;AT3G24050;AT3G54810;AT3G60530;AT4G17570;AT4G24470;AT4G26150;AT4G32890;AT4G34680;AT5G25830;AT5G26930;AT5G56860;AT5G66320;AT2G18380;AT3G50870;AT4G36620
TF_motif_seq_0237	GATA; tify	1854	+	1	TGATT	AT1G51600;AT2G45050;AT3G06740;AT3G16870;AT3G21175;AT3G24050;AT3G54810;AT3G60530;AT4G17570;AT4G24470;AT4G26150;AT4G32890;AT4G34680;AT5G25830;AT5G26930;AT5G56860;AT5G66320;AT2G18380;AT3G50870;AT4G36620
TF_motif_seq_0237	GATA; tify	1863	-	1	AATCA	AT1G51600;AT2G45050;AT3G06740;AT3G16870;AT3G21175;AT3G24050;AT3G54810;AT3G60530;AT4G17570;AT4G24470;AT4G26150;AT4G32890;AT4G34680;AT5G25830;AT5G26930;AT5G56860;AT5G66320;AT2G18380;AT3G50870;AT4G36620
TF_motif_seq_0237	GATA; tify	1866	-	1	CATCA	AT1G51600;AT2G45050;AT3G06740;AT3G16870;AT3G21175;AT3G24050;AT3G54810;AT3G60530;AT4G17570;AT4G24470;AT4G26150;AT4G32890;AT4G34680;AT5G25830;AT5G26930;AT5G56860;AT5G66320;AT2G18380;AT3G50870;AT4G36620
TF_motif_seq_0237	GATA; tify	1910	-	1	AATCC	AT1G51600;AT2G45050;AT3G06740;AT3G16870;AT3G21175;AT3G24050;AT3G54810;AT3G60530;AT4G17570;AT4G24470;AT4G26150;AT4G32890;AT4G34680;AT5G25830;AT5G26930;AT5G56860;AT5G66320;AT2G18380;AT3G50870;AT4G36620
TF_motif_seq_0239	Dof	39	+	1	AAAGT	AT1G29160;AT1G64620;AT2G37590;AT3G21270;AT3G45610;AT3G47500;AT4G38000;AT5G39660;AT5G60200;AT5G60850;AT5G62940;AT2G46590;AT1G07640;AT1G21340;AT1G26790;AT1G47655;AT1G51700;AT1G69570;AT2G28510;AT2G28810;AT2G34140;AT3G50410;AT3G55370;AT3G61850;AT4G00940;AT4G21050;AT4G21080;AT4G24060;AT5G02460;AT5G62430;AT5G65590;AT5G66940
TF_motif_seq_0239	Dof	63	+	1	AAAGC	AT1G29160;AT1G64620;AT2G37590;AT3G21270;AT3G45610;AT3G47500;AT4G38000;AT5G39660;AT5G60200;AT5G60850;AT5G62940;AT2G46590;AT1G07640;AT1G21340;AT1G26790;AT1G47655;AT1G51700;AT1G69570;AT2G28510;AT2G28810;AT2G34140;AT3G50410;AT3G55370;AT3G61850;AT4G00940;AT4G21050;AT4G21080;AT4G24060;AT5G02460;AT5G62430;AT5G65590;AT5G66940
TF_motif_seq_0239	Dof	86	+	1	AAAGT	AT1G29160;AT1G64620;AT2G37590;AT3G21270;AT3G45610;AT3G47500;AT4G38000;AT5G39660;AT5G60200;AT5G60850;AT5G62940;AT2G46590;AT1G07640;AT1G21340;AT1G26790;AT1G47655;AT1G51700;AT1G69570;AT2G28510;AT2G28810;AT2G34140;AT3G50410;AT3G55370;AT3G61850;AT4G00940;AT4G21050;AT4G21080;AT4G24060;AT5G02460;AT5G62430;AT5G65590;AT5G66940
TF_motif_seq_0239	Dof	94	-	1	ACTTT	AT1G29160;AT1G64620;AT2G37590;AT3G21270;AT3G45610;AT3G47500;AT4G38000;AT5G39660;AT5G60200;AT5G60850;AT5G62940;AT2G46590;AT1G07640;AT1G21340;AT1G26790;AT1G47655;AT1G51700;AT1G69570;AT2G28510;AT2G28810;AT2G34140;AT3G50410;AT3G55370;AT3G61850;AT4G00940;AT4G21050;AT4G21080;AT4G24060;AT5G02460;AT5G62430;AT5G65590;AT5G66940
TF_motif_seq_0239	Dof	153	+	1	AAAGT	AT1G29160;AT1G64620;AT2G37590;AT3G21270;AT3G45610;AT3G47500;AT4G38000;AT5G39660;AT5G60200;AT5G60850;AT5G62940;AT2G46590;AT1G07640;AT1G21340;AT1G26790;AT1G47655;AT1G51700;AT1G69570;AT2G28510;AT2G28810;AT2G34140;AT3G50410;AT3G55370;AT3G61850;AT4G00940;AT4G21050;AT4G21080;AT4G24060;AT5G02460;AT5G62430;AT5G65590;AT5G66940
TF_motif_seq_0239	Dof	190	+	1	AAAGT	AT1G29160;AT1G64620;AT2G37590;AT3G21270;AT3G45610;AT3G47500;AT4G38000;AT5G39660;AT5G60200;AT5G60850;AT5G62940;AT2G46590;AT1G07640;AT1G21340;AT1G26790;AT1G47655;AT1G51700;AT1G69570;AT2G28510;AT2G28810;AT2G34140;AT3G50410;AT3G55370;AT3G61850;AT4G00940;AT4G21050;AT4G21080;AT4G24060;AT5G02460;AT5G62430;AT5G65590;AT5G66940
TF_motif_seq_0239	Dof	343	+	1	AAAGT	AT1G29160;AT1G64620;AT2G37590;AT3G21270;AT3G45610;AT3G47500;AT4G38000;AT5G39660;AT5G60200;AT5G60850;AT5G62940;AT2G46590;AT1G07640;AT1G21340;AT1G26790;AT1G47655;AT1G51700;AT1G69570;AT2G28510;AT2G28810;AT2G34140;AT3G50410;AT3G55370;AT3G61850;AT4G00940;AT4G21050;AT4G21080;AT4G24060;AT5G02460;AT5G62430;AT5G65590;AT5G66940
TF_motif_seq_0239	Dof	361	-	1	ACTTT	AT1G29160;AT1G64620;AT2G37590;AT3G21270;AT3G45610;AT3G47500;AT4G38000;AT5G39660;AT5G60200;AT5G60850;AT5G62940;AT2G46590;AT1G07640;AT1G21340;AT1G26790;AT1G47655;AT1G51700;AT1G69570;AT2G28510;AT2G28810;AT2G34140;AT3G50410;AT3G55370;AT3G61850;AT4G00940;AT4G21050;AT4G21080;AT4G24060;AT5G02460;AT5G62430;AT5G65590;AT5G66940
TF_motif_seq_0239	Dof	514	-	1	ACTTT	AT1G29160;AT1G64620;AT2G37590;AT3G21270;AT3G45610;AT3G47500;AT4G38000;AT5G39660;AT5G60200;AT5G60850;AT5G62940;AT2G46590;AT1G07640;AT1G21340;AT1G26790;AT1G47655;AT1G51700;AT1G69570;AT2G28510;AT2G28810;AT2G34140;AT3G50410;AT3G55370;AT3G61850;AT4G00940;AT4G21050;AT4G21080;AT4G24060;AT5G02460;AT5G62430;AT5G65590;AT5G66940
TF_motif_seq_0239	Dof	535	+	1	AAAGT	AT1G29160;AT1G64620;AT2G37590;AT3G21270;AT3G45610;AT3G47500;AT4G38000;AT5G39660;AT5G60200;AT5G60850;AT5G62940;AT2G46590;AT1G07640;AT1G21340;AT1G26790;AT1G47655;AT1G51700;AT1G69570;AT2G28510;AT2G28810;AT2G34140;AT3G50410;AT3G55370;AT3G61850;AT4G00940;AT4G21050;AT4G21080;AT4G24060;AT5G02460;AT5G62430;AT5G65590;AT5G66940
TF_motif_seq_0239	Dof	690	-	1	TCCTT	AT1G29160;AT1G64620;AT2G37590;AT3G21270;AT3G45610;AT3G47500;AT4G38000;AT5G39660;AT5G60200;AT5G60850;AT5G62940;AT2G46590;AT1G07640;AT1G21340;AT1G26790;AT1G47655;AT1G51700;AT1G69570;AT2G28510;AT2G28810;AT2G34140;AT3G50410;AT3G55370;AT3G61850;AT4G00940;AT4G21050;AT4G21080;AT4G24060;AT5G02460;AT5G62430;AT5G65590;AT5G66940
TF_motif_seq_0239	Dof	732	-	1	CCCTT	AT1G29160;AT1G64620;AT2G37590;AT3G21270;AT3G45610;AT3G47500;AT4G38000;AT5G39660;AT5G60200;AT5G60850;AT5G62940;AT2G46590;AT1G07640;AT1G21340;AT1G26790;AT1G47655;AT1G51700;AT1G69570;AT2G28510;AT2G28810;AT2G34140;AT3G50410;AT3G55370;AT3G61850;AT4G00940;AT4G21050;AT4G21080;AT4G24060;AT5G02460;AT5G62430;AT5G65590;AT5G66940
TF_motif_seq_0239	Dof	807	-	1	TCTTT	AT1G29160;AT1G64620;AT2G37590;AT3G21270;AT3G45610;AT3G47500;AT4G38000;AT5G39660;AT5G60200;AT5G60850;AT5G62940;AT2G46590;AT1G07640;AT1G21340;AT1G26790;AT1G47655;AT1G51700;AT1G69570;AT2G28510;AT2G28810;AT2G34140;AT3G50410;AT3G55370;AT3G61850;AT4G00940;AT4G21050;AT4G21080;AT4G24060;AT5G02460;AT5G62430;AT5G65590;AT5G66940
TF_motif_seq_0239	Dof	885	-	1	TCTTT	AT1G29160;AT1G64620;AT2G37590;AT3G21270;AT3G45610;AT3G47500;AT4G38000;AT5G39660;AT5G60200;AT5G60850;AT5G62940;AT2G46590;AT1G07640;AT1G21340;AT1G26790;AT1G47655;AT1G51700;AT1G69570;AT2G28510;AT2G28810;AT2G34140;AT3G50410;AT3G55370;AT3G61850;AT4G00940;AT4G21050;AT4G21080;AT4G24060;AT5G02460;AT5G62430;AT5G65590;AT5G66940
TF_motif_seq_0239	Dof	911	+	1	AAAGG	AT1G29160;AT1G64620;AT2G37590;AT3G21270;AT3G45610;AT3G47500;AT4G38000;AT5G39660;AT5G60200;AT5G60850;AT5G62940;AT2G46590;AT1G07640;AT1G21340;AT1G26790;AT1G47655;AT1G51700;AT1G69570;AT2G28510;AT2G28810;AT2G34140;AT3G50410;AT3G55370;AT3G61850;AT4G00940;AT4G21050;AT4G21080;AT4G24060;AT5G02460;AT5G62430;AT5G65590;AT5G66940
TF_motif_seq_0239	Dof	912	+	1	AAGGT	AT1G29160;AT1G64620;AT2G37590;AT3G21270;AT3G45610;AT3G47500;AT4G38000;AT5G39660;AT5G60200;AT5G60850;AT5G62940;AT2G46590;AT1G07640;AT1G21340;AT1G26790;AT1G47655;AT1G51700;AT1G69570;AT2G28510;AT2G28810;AT2G34140;AT3G50410;AT3G55370;AT3G61850;AT4G00940;AT4G21050;AT4G21080;AT4G24060;AT5G02460;AT5G62430;AT5G65590;AT5G66940
TF_motif_seq_0239	Dof	916	-	1	TCTTT	AT1G29160;AT1G64620;AT2G37590;AT3G21270;AT3G45610;AT3G47500;AT4G38000;AT5G39660;AT5G60200;AT5G60850;AT5G62940;AT2G46590;AT1G07640;AT1G21340;AT1G26790;AT1G47655;AT1G51700;AT1G69570;AT2G28510;AT2G28810;AT2G34140;AT3G50410;AT3G55370;AT3G61850;AT4G00940;AT4G21050;AT4G21080;AT4G24060;AT5G02460;AT5G62430;AT5G65590;AT5G66940
TF_motif_seq_0239	Dof	1207	+	1	AAGGT	AT1G29160;AT1G64620;AT2G37590;AT3G21270;AT3G45610;AT3G47500;AT4G38000;AT5G39660;AT5G60200;AT5G60850;AT5G62940;AT2G46590;AT1G07640;AT1G21340;AT1G26790;AT1G47655;AT1G51700;AT1G69570;AT2G28510;AT2G28810;AT2G34140;AT3G50410;AT3G55370;AT3G61850;AT4G00940;AT4G21050;AT4G21080;AT4G24060;AT5G02460;AT5G62430;AT5G65590;AT5G66940
TF_motif_seq_0239	Dof	1229	+	1	AAAGA	AT1G29160;AT1G64620;AT2G37590;AT3G21270;AT3G45610;AT3G47500;AT4G38000;AT5G39660;AT5G60200;AT5G60850;AT5G62940;AT2G46590;AT1G07640;AT1G21340;AT1G26790;AT1G47655;AT1G51700;AT1G69570;AT2G28510;AT2G28810;AT2G34140;AT3G50410;AT3G55370;AT3G61850;AT4G00940;AT4G21050;AT4G21080;AT4G24060;AT5G02460;AT5G62430;AT5G65590;AT5G66940
TF_motif_seq_0239	Dof	1233	+	1	AAGGC	AT1G29160;AT1G64620;AT2G37590;AT3G21270;AT3G45610;AT3G47500;AT4G38000;AT5G39660;AT5G60200;AT5G60850;AT5G62940;AT2G46590;AT1G07640;AT1G21340;AT1G26790;AT1G47655;AT1G51700;AT1G69570;AT2G28510;AT2G28810;AT2G34140;AT3G50410;AT3G55370;AT3G61850;AT4G00940;AT4G21050;AT4G21080;AT4G24060;AT5G02460;AT5G62430;AT5G65590;AT5G66940
TF_motif_seq_0239	Dof	1261	-	1	GCTTT	AT1G29160;AT1G64620;AT2G37590;AT3G21270;AT3G45610;AT3G47500;AT4G38000;AT5G39660;AT5G60200;AT5G60850;AT5G62940;AT2G46590;AT1G07640;AT1G21340;AT1G26790;AT1G47655;AT1G51700;AT1G69570;AT2G28510;AT2G28810;AT2G34140;AT3G50410;AT3G55370;AT3G61850;AT4G00940;AT4G21050;AT4G21080;AT4G24060;AT5G02460;AT5G62430;AT5G65590;AT5G66940
TF_motif_seq_0239	Dof	1422	-	1	ACTTT	AT1G29160;AT1G64620;AT2G37590;AT3G21270;AT3G45610;AT3G47500;AT4G38000;AT5G39660;AT5G60200;AT5G60850;AT5G62940;AT2G46590;AT1G07640;AT1G21340;AT1G26790;AT1G47655;AT1G51700;AT1G69570;AT2G28510;AT2G28810;AT2G34140;AT3G50410;AT3G55370;AT3G61850;AT4G00940;AT4G21050;AT4G21080;AT4G24060;AT5G02460;AT5G62430;AT5G65590;AT5G66940
TF_motif_seq_0239	Dof	1433	-	1	GCTTT	AT1G29160;AT1G64620;AT2G37590;AT3G21270;AT3G45610;AT3G47500;AT4G38000;AT5G39660;AT5G60200;AT5G60850;AT5G62940;AT2G46590;AT1G07640;AT1G21340;AT1G26790;AT1G47655;AT1G51700;AT1G69570;AT2G28510;AT2G28810;AT2G34140;AT3G50410;AT3G55370;AT3G61850;AT4G00940;AT4G21050;AT4G21080;AT4G24060;AT5G02460;AT5G62430;AT5G65590;AT5G66940
TF_motif_seq_0239	Dof	1438	-	1	GCTTT	AT1G29160;AT1G64620;AT2G37590;AT3G21270;AT3G45610;AT3G47500;AT4G38000;AT5G39660;AT5G60200;AT5G60850;AT5G62940;AT2G46590;AT1G07640;AT1G21340;AT1G26790;AT1G47655;AT1G51700;AT1G69570;AT2G28510;AT2G28810;AT2G34140;AT3G50410;AT3G55370;AT3G61850;AT4G00940;AT4G21050;AT4G21080;AT4G24060;AT5G02460;AT5G62430;AT5G65590;AT5G66940
TF_motif_seq_0239	Dof	1485	+	1	AAAGA	AT1G29160;AT1G64620;AT2G37590;AT3G21270;AT3G45610;AT3G47500;AT4G38000;AT5G39660;AT5G60200;AT5G60850;AT5G62940;AT2G46590;AT1G07640;AT1G21340;AT1G26790;AT1G47655;AT1G51700;AT1G69570;AT2G28510;AT2G28810;AT2G34140;AT3G50410;AT3G55370;AT3G61850;AT4G00940;AT4G21050;AT4G21080;AT4G24060;AT5G02460;AT5G62430;AT5G65590;AT5G66940
TF_motif_seq_0239	Dof	1611	+	1	AAGGA	AT1G29160;AT1G64620;AT2G37590;AT3G21270;AT3G45610;AT3G47500;AT4G38000;AT5G39660;AT5G60200;AT5G60850;AT5G62940;AT2G46590;AT1G07640;AT1G21340;AT1G26790;AT1G47655;AT1G51700;AT1G69570;AT2G28510;AT2G28810;AT2G34140;AT3G50410;AT3G55370;AT3G61850;AT4G00940;AT4G21050;AT4G21080;AT4G24060;AT5G02460;AT5G62430;AT5G65590;AT5G66940
TF_motif_seq_0239	Dof	1729	+	1	AAGGG	AT1G29160;AT1G64620;AT2G37590;AT3G21270;AT3G45610;AT3G47500;AT4G38000;AT5G39660;AT5G60200;AT5G60850;AT5G62940;AT2G46590;AT1G07640;AT1G21340;AT1G26790;AT1G47655;AT1G51700;AT1G69570;AT2G28510;AT2G28810;AT2G34140;AT3G50410;AT3G55370;AT3G61850;AT4G00940;AT4G21050;AT4G21080;AT4G24060;AT5G02460;AT5G62430;AT5G65590;AT5G66940
TF_motif_seq_0239	Dof	1755	+	1	AAAGA	AT1G29160;AT1G64620;AT2G37590;AT3G21270;AT3G45610;AT3G47500;AT4G38000;AT5G39660;AT5G60200;AT5G60850;AT5G62940;AT2G46590;AT1G07640;AT1G21340;AT1G26790;AT1G47655;AT1G51700;AT1G69570;AT2G28510;AT2G28810;AT2G34140;AT3G50410;AT3G55370;AT3G61850;AT4G00940;AT4G21050;AT4G21080;AT4G24060;AT5G02460;AT5G62430;AT5G65590;AT5G66940
TF_motif_seq_0239	Dof	1912	-	1	TCCTT	AT1G29160;AT1G64620;AT2G37590;AT3G21270;AT3G45610;AT3G47500;AT4G38000;AT5G39660;AT5G60200;AT5G60850;AT5G62940;AT2G46590;AT1G07640;AT1G21340;AT1G26790;AT1G47655;AT1G51700;AT1G69570;AT2G28510;AT2G28810;AT2G34140;AT3G50410;AT3G55370;AT3G61850;AT4G00940;AT4G21050;AT4G21080;AT4G24060;AT5G02460;AT5G62430;AT5G65590;AT5G66940
TF_motif_seq_0239	Dof	1935	+	1	AAAGG	AT1G29160;AT1G64620;AT2G37590;AT3G21270;AT3G45610;AT3G47500;AT4G38000;AT5G39660;AT5G60200;AT5G60850;AT5G62940;AT2G46590;AT1G07640;AT1G21340;AT1G26790;AT1G47655;AT1G51700;AT1G69570;AT2G28510;AT2G28810;AT2G34140;AT3G50410;AT3G55370;AT3G61850;AT4G00940;AT4G21050;AT4G21080;AT4G24060;AT5G02460;AT5G62430;AT5G65590;AT5G66940
TF_motif_seq_0239	Dof	1936	+	1	AAGGA	AT1G29160;AT1G64620;AT2G37590;AT3G21270;AT3G45610;AT3G47500;AT4G38000;AT5G39660;AT5G60200;AT5G60850;AT5G62940;AT2G46590;AT1G07640;AT1G21340;AT1G26790;AT1G47655;AT1G51700;AT1G69570;AT2G28510;AT2G28810;AT2G34140;AT3G50410;AT3G55370;AT3G61850;AT4G00940;AT4G21050;AT4G21080;AT4G24060;AT5G02460;AT5G62430;AT5G65590;AT5G66940
TF_motif_seq_0239	Dof	1953	+	1	AAAGA	AT1G29160;AT1G64620;AT2G37590;AT3G21270;AT3G45610;AT3G47500;AT4G38000;AT5G39660;AT5G60200;AT5G60850;AT5G62940;AT2G46590;AT1G07640;AT1G21340;AT1G26790;AT1G47655;AT1G51700;AT1G69570;AT2G28510;AT2G28810;AT2G34140;AT3G50410;AT3G55370;AT3G61850;AT4G00940;AT4G21050;AT4G21080;AT4G24060;AT5G02460;AT5G62430;AT5G65590;AT5G66940
TF_motif_seq_0239	Dof	1967	+	1	AAAGA	AT1G29160;AT1G64620;AT2G37590;AT3G21270;AT3G45610;AT3G47500;AT4G38000;AT5G39660;AT5G60200;AT5G60850;AT5G62940;AT2G46590;AT1G07640;AT1G21340;AT1G26790;AT1G47655;AT1G51700;AT1G69570;AT2G28510;AT2G28810;AT2G34140;AT3G50410;AT3G55370;AT3G61850;AT4G00940;AT4G21050;AT4G21080;AT4G24060;AT5G02460;AT5G62430;AT5G65590;AT5G66940
TF_motif_seq_0240	bZIP	1351	-	1	AACGT	AT3G54620;AT4G02640
TF_motif_seq_0240	bZIP	1352	+	1	ACGTA	AT3G54620;AT4G02640
TF_motif_seq_0240	bZIP	1568	-	1	AACGT	AT3G54620;AT4G02640
TF_motif_seq_0240	bZIP	1569	+	1	ACGTA	AT3G54620;AT4G02640
TF_motif_seq_0240	bZIP	1819	-	1	CACGT	AT3G54620;AT4G02640
TF_motif_seq_0240	bZIP	1820	+	1	ACGTG	AT3G54620;AT4G02640
TF_motif_seq_0240	bZIP	1881	-	1	TACGT	AT3G54620;AT4G02640
TF_motif_seq_0240	bZIP	1882	+	1	ACGTG	AT3G54620;AT4G02640
TF_motif_seq_0241	ZF-HD	23	+	1	ATTAG	AT1G75240
TF_motif_seq_0241	ZF-HD	35	+	1	ATTAA	AT1G75240
TF_motif_seq_0241	ZF-HD	77	+	1	ATTAG	AT1G75240
TF_motif_seq_0241	ZF-HD	125	+	1	ATTAA	AT1G75240
TF_motif_seq_0241	ZF-HD	164	+	1	ATTAG	AT1G75240
TF_motif_seq_0241	ZF-HD	178	-	1	TTAAT	AT1G75240
TF_motif_seq_0241	ZF-HD	184	+	1	ATTAA	AT1G75240
TF_motif_seq_0241	ZF-HD	199	-	1	ATAAT	AT1G75240
TF_motif_seq_0241	ZF-HD	221	-	1	ATAAT	AT1G75240
TF_motif_seq_0241	ZF-HD	224	-	1	ATAAT	AT1G75240
TF_motif_seq_0241	ZF-HD	227	+	1	ATTAA	AT1G75240
TF_motif_seq_0241	ZF-HD	264	-	1	ATAAT	AT1G75240
TF_motif_seq_0241	ZF-HD	276	+	1	ATTAA	AT1G75240
TF_motif_seq_0241	ZF-HD	277	-	1	TTAAT	AT1G75240
TF_motif_seq_0241	ZF-HD	329	-	1	CTAAT	AT1G75240
TF_motif_seq_0241	ZF-HD	364	-	1	TTAAT	AT1G75240
TF_motif_seq_0241	ZF-HD	385	-	1	GTAAT	AT1G75240
TF_motif_seq_0241	ZF-HD	413	-	1	TTAAT	AT1G75240
TF_motif_seq_0241	ZF-HD	416	+	1	ATTAT	AT1G75240
TF_motif_seq_0241	ZF-HD	428	-	1	CTAAT	AT1G75240
TF_motif_seq_0241	ZF-HD	458	-	1	ATAAT	AT1G75240
TF_motif_seq_0241	ZF-HD	473	-	1	ATAAT	AT1G75240
TF_motif_seq_0241	ZF-HD	492	+	1	ATTAT	AT1G75240
TF_motif_seq_0241	ZF-HD	495	+	1	ATTAT	AT1G75240
TF_motif_seq_0241	ZF-HD	611	+	1	ATTAA	AT1G75240
TF_motif_seq_0241	ZF-HD	626	+	1	ATTAA	AT1G75240
TF_motif_seq_0241	ZF-HD	693	-	1	TTAAT	AT1G75240
TF_motif_seq_0241	ZF-HD	762	+	1	ATTAA	AT1G75240
TF_motif_seq_0241	ZF-HD	763	-	1	TTAAT	AT1G75240
TF_motif_seq_0241	ZF-HD	792	-	1	CTAAT	AT1G75240
TF_motif_seq_0241	ZF-HD	795	+	1	ATTAC	AT1G75240
TF_motif_seq_0241	ZF-HD	817	+	1	ATTAT	AT1G75240
TF_motif_seq_0241	ZF-HD	977	+	1	ATTAC	AT1G75240
TF_motif_seq_0241	ZF-HD	1045	+	1	ATTAC	AT1G75240
TF_motif_seq_0241	ZF-HD	1121	-	1	TTAAT	AT1G75240
TF_motif_seq_0241	ZF-HD	1154	+	1	ATTAT	AT1G75240
TF_motif_seq_0241	ZF-HD	1247	+	1	ATTAT	AT1G75240
TF_motif_seq_0241	ZF-HD	1264	-	1	TTAAT	AT1G75240
TF_motif_seq_0241	ZF-HD	1271	-	1	GTAAT	AT1G75240
TF_motif_seq_0241	ZF-HD	1305	-	1	TTAAT	AT1G75240
TF_motif_seq_0241	ZF-HD	1354	-	1	GTAAT	AT1G75240
TF_motif_seq_0241	ZF-HD	1372	-	1	ATAAT	AT1G75240
TF_motif_seq_0241	ZF-HD	1461	+	1	ATTAT	AT1G75240
TF_motif_seq_0241	ZF-HD	1530	+	1	ATTAG	AT1G75240
TF_motif_seq_0241	ZF-HD	1608	+	1	ATTAA	AT1G75240
TF_motif_seq_0241	ZF-HD	1635	+	1	ATTAT	AT1G75240
TF_motif_seq_0241	ZF-HD	1665	+	1	ATTAA	AT1G75240
TF_motif_seq_0241	ZF-HD	1666	-	1	TTAAT	AT1G75240
TF_motif_seq_0241	ZF-HD	1669	+	1	ATTAT	AT1G75240
TF_motif_seq_0241	ZF-HD	1696	-	1	ATAAT	AT1G75240
TF_motif_seq_0241	ZF-HD	1706	+	1	ATTAA	AT1G75240
TF_motif_seq_0241	ZF-HD	1716	+	1	ATTAG	AT1G75240
TF_motif_seq_0241	ZF-HD	1832	+	1	ATTAG	AT1G75240
TF_motif_seq_0241	ZF-HD	1841	-	1	ATAAT	AT1G75240
TF_motif_seq_0241	ZF-HD	1895	-	1	CTAAT	AT1G75240
TF_motif_seq_0243	GATA; tify	27	+	1	GATAC	AT1G51600;AT2G45050;AT3G06740;AT3G16870;AT3G21175;AT3G24050;AT3G54810;AT3G60530;AT4G17570;AT4G24470;AT4G26150;AT4G32890;AT4G34680;AT5G25830;AT5G26930;AT5G56860;AT5G66320;AT2G18380;AT3G50870;AT4G36620
TF_motif_seq_0243	GATA; tify	81	+	1	GATAT	AT1G51600;AT2G45050;AT3G06740;AT3G16870;AT3G21175;AT3G24050;AT3G54810;AT3G60530;AT4G17570;AT4G24470;AT4G26150;AT4G32890;AT4G34680;AT5G25830;AT5G26930;AT5G56860;AT5G66320;AT2G18380;AT3G50870;AT4G36620
TF_motif_seq_0243	GATA; tify	105	-	1	CTATC	AT1G51600;AT2G45050;AT3G06740;AT3G16870;AT3G21175;AT3G24050;AT3G54810;AT3G60530;AT4G17570;AT4G24470;AT4G26150;AT4G32890;AT4G34680;AT5G25830;AT5G26930;AT5G56860;AT5G66320;AT2G18380;AT3G50870;AT4G36620
TF_motif_seq_0243	GATA; tify	282	+	1	GATAG	AT1G51600;AT2G45050;AT3G06740;AT3G16870;AT3G21175;AT3G24050;AT3G54810;AT3G60530;AT4G17570;AT4G24470;AT4G26150;AT4G32890;AT4G34680;AT5G25830;AT5G26930;AT5G56860;AT5G66320;AT2G18380;AT3G50870;AT4G36620
TF_motif_seq_0243	GATA; tify	299	+	1	GATAA	AT1G51600;AT2G45050;AT3G06740;AT3G16870;AT3G21175;AT3G24050;AT3G54810;AT3G60530;AT4G17570;AT4G24470;AT4G26150;AT4G32890;AT4G34680;AT5G25830;AT5G26930;AT5G56860;AT5G66320;AT2G18380;AT3G50870;AT4G36620
TF_motif_seq_0243	GATA; tify	315	-	1	TTATC	AT1G51600;AT2G45050;AT3G06740;AT3G16870;AT3G21175;AT3G24050;AT3G54810;AT3G60530;AT4G17570;AT4G24470;AT4G26150;AT4G32890;AT4G34680;AT5G25830;AT5G26930;AT5G56860;AT5G66320;AT2G18380;AT3G50870;AT4G36620
TF_motif_seq_0243	GATA; tify	356	+	1	GATAA	AT1G51600;AT2G45050;AT3G06740;AT3G16870;AT3G21175;AT3G24050;AT3G54810;AT3G60530;AT4G17570;AT4G24470;AT4G26150;AT4G32890;AT4G34680;AT5G25830;AT5G26930;AT5G56860;AT5G66320;AT2G18380;AT3G50870;AT4G36620
TF_motif_seq_0243	GATA; tify	472	+	1	GATAA	AT1G51600;AT2G45050;AT3G06740;AT3G16870;AT3G21175;AT3G24050;AT3G54810;AT3G60530;AT4G17570;AT4G24470;AT4G26150;AT4G32890;AT4G34680;AT5G25830;AT5G26930;AT5G56860;AT5G66320;AT2G18380;AT3G50870;AT4G36620
TF_motif_seq_0243	GATA; tify	496	-	1	TTATC	AT1G51600;AT2G45050;AT3G06740;AT3G16870;AT3G21175;AT3G24050;AT3G54810;AT3G60530;AT4G17570;AT4G24470;AT4G26150;AT4G32890;AT4G34680;AT5G25830;AT5G26930;AT5G56860;AT5G66320;AT2G18380;AT3G50870;AT4G36620
TF_motif_seq_0243	GATA; tify	618	-	1	TTATC	AT1G51600;AT2G45050;AT3G06740;AT3G16870;AT3G21175;AT3G24050;AT3G54810;AT3G60530;AT4G17570;AT4G24470;AT4G26150;AT4G32890;AT4G34680;AT5G25830;AT5G26930;AT5G56860;AT5G66320;AT2G18380;AT3G50870;AT4G36620
TF_motif_seq_0243	GATA; tify	634	-	1	CTATC	AT1G51600;AT2G45050;AT3G06740;AT3G16870;AT3G21175;AT3G24050;AT3G54810;AT3G60530;AT4G17570;AT4G24470;AT4G26150;AT4G32890;AT4G34680;AT5G25830;AT5G26930;AT5G56860;AT5G66320;AT2G18380;AT3G50870;AT4G36620
TF_motif_seq_0243	GATA; tify	672	-	1	TTATC	AT1G51600;AT2G45050;AT3G06740;AT3G16870;AT3G21175;AT3G24050;AT3G54810;AT3G60530;AT4G17570;AT4G24470;AT4G26150;AT4G32890;AT4G34680;AT5G25830;AT5G26930;AT5G56860;AT5G66320;AT2G18380;AT3G50870;AT4G36620
TF_motif_seq_0243	GATA; tify	742	-	1	ATATC	AT1G51600;AT2G45050;AT3G06740;AT3G16870;AT3G21175;AT3G24050;AT3G54810;AT3G60530;AT4G17570;AT4G24470;AT4G26150;AT4G32890;AT4G34680;AT5G25830;AT5G26930;AT5G56860;AT5G66320;AT2G18380;AT3G50870;AT4G36620
TF_motif_seq_0243	GATA; tify	818	-	1	TTATC	AT1G51600;AT2G45050;AT3G06740;AT3G16870;AT3G21175;AT3G24050;AT3G54810;AT3G60530;AT4G17570;AT4G24470;AT4G26150;AT4G32890;AT4G34680;AT5G25830;AT5G26930;AT5G56860;AT5G66320;AT2G18380;AT3G50870;AT4G36620
TF_motif_seq_0243	GATA; tify	894	-	1	TTATC	AT1G51600;AT2G45050;AT3G06740;AT3G16870;AT3G21175;AT3G24050;AT3G54810;AT3G60530;AT4G17570;AT4G24470;AT4G26150;AT4G32890;AT4G34680;AT5G25830;AT5G26930;AT5G56860;AT5G66320;AT2G18380;AT3G50870;AT4G36620
TF_motif_seq_0243	GATA; tify	924	+	1	GATAC	AT1G51600;AT2G45050;AT3G06740;AT3G16870;AT3G21175;AT3G24050;AT3G54810;AT3G60530;AT4G17570;AT4G24470;AT4G26150;AT4G32890;AT4G34680;AT5G25830;AT5G26930;AT5G56860;AT5G66320;AT2G18380;AT3G50870;AT4G36620
TF_motif_seq_0243	GATA; tify	1155	-	1	TTATC	AT1G51600;AT2G45050;AT3G06740;AT3G16870;AT3G21175;AT3G24050;AT3G54810;AT3G60530;AT4G17570;AT4G24470;AT4G26150;AT4G32890;AT4G34680;AT5G25830;AT5G26930;AT5G56860;AT5G66320;AT2G18380;AT3G50870;AT4G36620
TF_motif_seq_0243	GATA; tify	1462	-	1	TTATC	AT1G51600;AT2G45050;AT3G06740;AT3G16870;AT3G21175;AT3G24050;AT3G54810;AT3G60530;AT4G17570;AT4G24470;AT4G26150;AT4G32890;AT4G34680;AT5G25830;AT5G26930;AT5G56860;AT5G66320;AT2G18380;AT3G50870;AT4G36620
TF_motif_seq_0243	GATA; tify	1469	-	1	TTATC	AT1G51600;AT2G45050;AT3G06740;AT3G16870;AT3G21175;AT3G24050;AT3G54810;AT3G60530;AT4G17570;AT4G24470;AT4G26150;AT4G32890;AT4G34680;AT5G25830;AT5G26930;AT5G56860;AT5G66320;AT2G18380;AT3G50870;AT4G36620
TF_motif_seq_0243	GATA; tify	1488	+	1	GATAA	AT1G51600;AT2G45050;AT3G06740;AT3G16870;AT3G21175;AT3G24050;AT3G54810;AT3G60530;AT4G17570;AT4G24470;AT4G26150;AT4G32890;AT4G34680;AT5G25830;AT5G26930;AT5G56860;AT5G66320;AT2G18380;AT3G50870;AT4G36620
TF_motif_seq_0243	GATA; tify	1505	-	1	ATATC	AT1G51600;AT2G45050;AT3G06740;AT3G16870;AT3G21175;AT3G24050;AT3G54810;AT3G60530;AT4G17570;AT4G24470;AT4G26150;AT4G32890;AT4G34680;AT5G25830;AT5G26930;AT5G56860;AT5G66320;AT2G18380;AT3G50870;AT4G36620
TF_motif_seq_0243	GATA; tify	1632	+	1	GATAT	AT1G51600;AT2G45050;AT3G06740;AT3G16870;AT3G21175;AT3G24050;AT3G54810;AT3G60530;AT4G17570;AT4G24470;AT4G26150;AT4G32890;AT4G34680;AT5G25830;AT5G26930;AT5G56860;AT5G66320;AT2G18380;AT3G50870;AT4G36620
TF_motif_seq_0243	GATA; tify	1809	+	1	GATAT	AT1G51600;AT2G45050;AT3G06740;AT3G16870;AT3G21175;AT3G24050;AT3G54810;AT3G60530;AT4G17570;AT4G24470;AT4G26150;AT4G32890;AT4G34680;AT5G25830;AT5G26930;AT5G56860;AT5G66320;AT2G18380;AT3G50870;AT4G36620
TF_motif_seq_0243	GATA; tify	1840	+	1	GATAA	AT1G51600;AT2G45050;AT3G06740;AT3G16870;AT3G21175;AT3G24050;AT3G54810;AT3G60530;AT4G17570;AT4G24470;AT4G26150;AT4G32890;AT4G34680;AT5G25830;AT5G26930;AT5G56860;AT5G66320;AT2G18380;AT3G50870;AT4G36620
TF_motif_seq_0244	SBP	851	-	1	AGTAC	AT2G33810;AT2G47070
TF_motif_seq_0244	SBP	852	+	1	GTACA	AT2G33810;AT2G47070
TF_motif_seq_0244	SBP	864	-	1	AGTAC	AT2G33810;AT2G47070
TF_motif_seq_0244	SBP	865	+	1	GTACA	AT2G33810;AT2G47070
TF_motif_seq_0244	SBP	1792	-	1	TGTAC	AT2G33810;AT2G47070
TF_motif_seq_0244	SBP	1793	+	1	GTACC	AT2G33810;AT2G47070
TF_motif_seq_0246	Homeodomain; TALE	71	+	1	TGACT	AT1G23380;AT1G62360;AT1G70510;AT4G08150
TF_motif_seq_0246	Homeodomain; TALE	478	-	1	GGTCA	AT1G23380;AT1G62360;AT1G70510;AT4G08150
TF_motif_seq_0246	Homeodomain; TALE	540	-	1	TGTCA	AT1G23380;AT1G62360;AT1G70510;AT4G08150
TF_motif_seq_0246	Homeodomain; TALE	560	+	1	TGACC	AT1G23380;AT1G62360;AT1G70510;AT4G08150
TF_motif_seq_0246	Homeodomain; TALE	758	+	1	TGACA	AT1G23380;AT1G62360;AT1G70510;AT4G08150
TF_motif_seq_0246	Homeodomain; TALE	770	+	1	TGACA	AT1G23380;AT1G62360;AT1G70510;AT4G08150
TF_motif_seq_0246	Homeodomain; TALE	786	+	1	TGACT	AT1G23380;AT1G62360;AT1G70510;AT4G08150
TF_motif_seq_0246	Homeodomain; TALE	1885	-	1	TGTCA	AT1G23380;AT1G62360;AT1G70510;AT4G08150
TF_motif_seq_0246	Homeodomain; TALE	1949	-	1	TGTCA	AT1G23380;AT1G62360;AT1G70510;AT4G08150
TF_motif_seq_0251	TCP	779	+	1	ACCCG	AT3G27010
TF_motif_seq_0252	Myb/SANT; MYB; ARR-B;MYB;ARR-B	271	-	1	AATCT	AT2G01760;AT3G16857;AT4G16110;AT4G18020;AT4G31920;AT5G58080;AT1G67710;AT1G49190;AT2G25180;AT5G49240
TF_motif_seq_0252	Myb/SANT; MYB; ARR-B;MYB;ARR-B	285	+	1	AGATT	AT2G01760;AT3G16857;AT4G16110;AT4G18020;AT4G31920;AT5G58080;AT1G67710;AT1G49190;AT2G25180;AT5G49240
TF_motif_seq_0252	Myb/SANT; MYB; ARR-B;MYB;ARR-B	425	-	1	AATCT	AT2G01760;AT3G16857;AT4G16110;AT4G18020;AT4G31920;AT5G58080;AT1G67710;AT1G49190;AT2G25180;AT5G49240
TF_motif_seq_0252	Myb/SANT; MYB; ARR-B;MYB;ARR-B	508	-	1	AATCT	AT2G01760;AT3G16857;AT4G16110;AT4G18020;AT4G31920;AT5G58080;AT1G67710;AT1G49190;AT2G25180;AT5G49240
TF_motif_seq_0252	Myb/SANT; MYB; ARR-B;MYB;ARR-B	630	-	1	AATCC	AT2G01760;AT3G16857;AT4G16110;AT4G18020;AT4G31920;AT5G58080;AT1G67710;AT1G49190;AT2G25180;AT5G49240
TF_motif_seq_0252	Myb/SANT; MYB; ARR-B;MYB;ARR-B	1067	-	1	AATCT	AT2G01760;AT3G16857;AT4G16110;AT4G18020;AT4G31920;AT5G58080;AT1G67710;AT1G49190;AT2G25180;AT5G49240
TF_motif_seq_0252	Myb/SANT; MYB; ARR-B;MYB;ARR-B	1079	+	1	AGATT	AT2G01760;AT3G16857;AT4G16110;AT4G18020;AT4G31920;AT5G58080;AT1G67710;AT1G49190;AT2G25180;AT5G49240
TF_motif_seq_0252	Myb/SANT; MYB; ARR-B;MYB;ARR-B	1301	+	1	GGATT	AT2G01760;AT3G16857;AT4G16110;AT4G18020;AT4G31920;AT5G58080;AT1G67710;AT1G49190;AT2G25180;AT5G49240
TF_motif_seq_0252	Myb/SANT; MYB; ARR-B;MYB;ARR-B	1910	-	1	AATCC	AT2G01760;AT3G16857;AT4G16110;AT4G18020;AT4G31920;AT5G58080;AT1G67710;AT1G49190;AT2G25180;AT5G49240
TF_motif_seq_0254	AP2; ERF	25	-	1	TAGAT	AT3G14230
TF_motif_seq_0254	AP2; ERF	79	-	1	TAGAT	AT3G14230
TF_motif_seq_0254	AP2; ERF	272	+	1	ATCTA	AT3G14230
TF_motif_seq_0254	AP2; ERF	284	-	1	TAGAT	AT3G14230
TF_motif_seq_0254	AP2; ERF	426	+	1	ATCTA	AT3G14230
TF_motif_seq_0254	AP2; ERF	572	-	1	TAGAT	AT3G14230
TF_motif_seq_0254	AP2; ERF	575	+	1	ATCTA	AT3G14230
TF_motif_seq_0254	AP2; ERF	896	+	1	ATCTA	AT3G14230
TF_motif_seq_0254	AP2; ERF	1078	-	1	TAGAT	AT3G14230
TF_motif_seq_0254	AP2; ERF	1544	-	1	TAGAT	AT3G14230
TF_motif_seq_0255	AP2; RAV; B3	240	+	1	CAACA	AT1G25560;AT1G13260
TF_motif_seq_0255	AP2; RAV; B3	295	-	1	TGTTG	AT1G25560;AT1G13260
TF_motif_seq_0255	AP2; RAV; B3	543	+	1	CAACA	AT1G25560;AT1G13260
TF_motif_seq_0255	AP2; RAV; B3	557	-	1	TGTTG	AT1G25560;AT1G13260
TF_motif_seq_0255	AP2; RAV; B3	710	-	1	TGTTG	AT1G25560;AT1G13260
TF_motif_seq_0255	AP2; RAV; B3	1142	+	1	CAACA	AT1G25560;AT1G13260
TF_motif_seq_0255	AP2; RAV; B3	1185	+	1	CAACA	AT1G25560;AT1G13260
TF_motif_seq_0255	AP2; RAV; B3	1322	+	1	CAACA	AT1G25560;AT1G13260
TF_motif_seq_0255	AP2; RAV; B3	1515	+	1	CAACA	AT1G25560;AT1G13260
TF_motif_seq_0257	NF-YB;NF-YA;NF-YC	824	-	1	ATTGG	AT1G09030;AT1G17590;AT1G21970;AT1G30500;AT1G54160;AT1G54830;AT1G56170;AT1G72830;AT2G38880;AT2G47810;AT3G05690;AT3G14020;AT3G20910;AT3G53340;AT4G14540;AT5G06510;AT5G12840;AT5G27910;AT5G38140;AT5G47640;AT5G47670;AT5G50470;AT5G50480
TF_motif_seq_0257	NF-YB;NF-YA;NF-YC	856	-	1	ATTGG	AT1G09030;AT1G17590;AT1G21970;AT1G30500;AT1G54160;AT1G54830;AT1G56170;AT1G72830;AT2G38880;AT2G47810;AT3G05690;AT3G14020;AT3G20910;AT3G53340;AT4G14540;AT5G06510;AT5G12840;AT5G27910;AT5G38140;AT5G47640;AT5G47670;AT5G50470;AT5G50480
TF_motif_seq_0257	NF-YB;NF-YA;NF-YC	875	+	1	CCAAT	AT1G09030;AT1G17590;AT1G21970;AT1G30500;AT1G54160;AT1G54830;AT1G56170;AT1G72830;AT2G38880;AT2G47810;AT3G05690;AT3G14020;AT3G20910;AT3G53340;AT4G14540;AT5G06510;AT5G12840;AT5G27910;AT5G38140;AT5G47640;AT5G47670;AT5G50470;AT5G50480
TF_motif_seq_0257	NF-YB;NF-YA;NF-YC	1554	+	1	CCAAT	AT1G09030;AT1G17590;AT1G21970;AT1G30500;AT1G54160;AT1G54830;AT1G56170;AT1G72830;AT2G38880;AT2G47810;AT3G05690;AT3G14020;AT3G20910;AT3G53340;AT4G14540;AT5G06510;AT5G12840;AT5G27910;AT5G38140;AT5G47640;AT5G47670;AT5G50470;AT5G50480
TF_motif_seq_0257	NF-YB;NF-YA;NF-YC	1773	-	1	ATTGG	AT1G09030;AT1G17590;AT1G21970;AT1G30500;AT1G54160;AT1G54830;AT1G56170;AT1G72830;AT2G38880;AT2G47810;AT3G05690;AT3G14020;AT3G20910;AT3G53340;AT4G14540;AT5G06510;AT5G12840;AT5G27910;AT5G38140;AT5G47640;AT5G47670;AT5G50470;AT5G50480
TF_motif_seq_0257	NF-YB;NF-YA;NF-YC	1983	+	1	CCAAT	AT1G09030;AT1G17590;AT1G21970;AT1G30500;AT1G54160;AT1G54830;AT1G56170;AT1G72830;AT2G38880;AT2G47810;AT3G05690;AT3G14020;AT3G20910;AT3G53340;AT4G14540;AT5G06510;AT5G12840;AT5G27910;AT5G38140;AT5G47640;AT5G47670;AT5G50470;AT5G50480
TF_motif_seq_0258	Dehydrin	1767	+	1	CCGAC	U01377
TF_motif_seq_0267	Trihelix	16	-	1	GTAAC	AT5G01380
TF_motif_seq_0267	Trihelix	404	+	1	GTTAC	AT5G01380
TF_motif_seq_0270	WRKY	71	+	1	TGACT	AT1G13960;AT1G18860;AT1G29280;AT1G29860;AT1G30650;AT1G55600;AT1G62300;AT1G64000;AT1G66550;AT1G68150;AT1G69310;AT1G69810;AT1G80590;AT1G80840;AT2G03340;AT2G23320;AT2G24570;AT2G25000;AT2G30250;AT2G30590;AT2G34830;AT2G37260;AT2G38470;AT2G40740;AT2G40750;AT2G44745;AT2G46130;AT2G46400;AT2G47260;AT3G01080;AT3G01970;AT3G04670;AT3G56400;AT3G58710;AT4G01250;AT4G01720;AT4G04450;AT4G12020;AT4G18170;AT4G22070…
TF_motif_seq_0270	WRKY	478	-	1	GGTCA	AT1G13960;AT1G18860;AT1G29280;AT1G29860;AT1G30650;AT1G55600;AT1G62300;AT1G64000;AT1G66550;AT1G68150;AT1G69310;AT1G69810;AT1G80590;AT1G80840;AT2G03340;AT2G23320;AT2G24570;AT2G25000;AT2G30250;AT2G30590;AT2G34830;AT2G37260;AT2G38470;AT2G40740;AT2G40750;AT2G44745;AT2G46130;AT2G46400;AT2G47260;AT3G01080;AT3G01970;AT3G04670;AT3G56400;AT3G58710;AT4G01250;AT4G01720;AT4G04450;AT4G12020;AT4G18170;AT4G22070…
TF_motif_seq_0270	WRKY	560	+	1	TGACC	AT1G13960;AT1G18860;AT1G29280;AT1G29860;AT1G30650;AT1G55600;AT1G62300;AT1G64000;AT1G66550;AT1G68150;AT1G69310;AT1G69810;AT1G80590;AT1G80840;AT2G03340;AT2G23320;AT2G24570;AT2G25000;AT2G30250;AT2G30590;AT2G34830;AT2G37260;AT2G38470;AT2G40740;AT2G40750;AT2G44745;AT2G46130;AT2G46400;AT2G47260;AT3G01080;AT3G01970;AT3G04670;AT3G56400;AT3G58710;AT4G01250;AT4G01720;AT4G04450;AT4G12020;AT4G18170;AT4G22070…
TF_motif_seq_0270	WRKY	786	+	1	TGACT	AT1G13960;AT1G18860;AT1G29280;AT1G29860;AT1G30650;AT1G55600;AT1G62300;AT1G64000;AT1G66550;AT1G68150;AT1G69310;AT1G69810;AT1G80590;AT1G80840;AT2G03340;AT2G23320;AT2G24570;AT2G25000;AT2G30250;AT2G30590;AT2G34830;AT2G37260;AT2G38470;AT2G40740;AT2G40750;AT2G44745;AT2G46130;AT2G46400;AT2G47260;AT3G01080;AT3G01970;AT3G04670;AT3G56400;AT3G58710;AT4G01250;AT4G01720;AT4G04450;AT4G12020;AT4G18170;AT4G22070…
TF_motif_seq_0281	bZIP	1957	+	1	AAGAAt	AT1G68640
TF_motif_seq_0287	bZIP	927	+	1	ACTGCt	AT1G43700
TF_motif_seq_0292	AP2; ERF;ERF	1766	+	1	gCCGAC	AT1G12610;AT1G63030;AT1G75490;AT3G57600;AT4G25470;AT4G25480;AT4G25490;AT5G05410;AT5G18450;AT5G51990;AT2G38340;AT3G11020
TF_motif_seq_0298	bHLH	868	+	1	CACATg	AT1G32640
TF_motif_seq_0300	bHLH	1819	+	1	CACGTg	AT1G09530;AT2G20180;AT4G17880;AT5G46760
TF_motif_seq_0300	bHLH	1819	-	1	cACGTG	AT1G09530;AT2G20180;AT4G17880;AT5G46760
TF_motif_seq_0301	bHLH	841	+	1	CACTTg	AT1G32640
TF_motif_seq_0301	bHLH	868	+	1	CACATg	AT1G32640
TF_motif_seq_0301	bHLH	1819	+	1	CACGTg	AT1G32640
TF_motif_seq_0301	bHLH	1819	-	1	cACGTG	AT1G32640
TF_motif_seq_0302	bHLH	841	+	1	CACTTg	AT5G08130;AT3G26744
TF_motif_seq_0302	bHLH	841	-	1	cACTTG	AT5G08130;AT3G26744
TF_motif_seq_0302	bHLH	868	+	1	CACATg	AT5G08130;AT3G26744
TF_motif_seq_0302	bHLH	868	-	1	cACATG	AT5G08130;AT3G26744
TF_motif_seq_0302	bHLH	1330	+	1	CAATTg	AT5G08130;AT3G26744
TF_motif_seq_0302	bHLH	1330	-	1	cAATTG	AT5G08130;AT3G26744
TF_motif_seq_0302	bHLH	1450	+	1	CATTTg	AT5G08130;AT3G26744
TF_motif_seq_0302	bHLH	1450	-	1	cATTTG	AT5G08130;AT3G26744
TF_motif_seq_0302	bHLH	1800	+	1	CAAATg	AT5G08130;AT3G26744
TF_motif_seq_0302	bHLH	1800	-	1	cAAATG	AT5G08130;AT3G26744
TF_motif_seq_0302	bHLH	1819	+	1	CACGTg	AT5G08130;AT3G26744
TF_motif_seq_0302	bHLH	1819	-	1	cACGTG	AT5G08130;AT3G26744
TF_motif_seq_0305	NAC; NAM	868	-	1	cACATG	AT1G52890;AT3G15500;AT4G27410
TF_motif_seq_0313	(Others)	445	-	1	cAACCG	D14712
TF_motif_seq_0313	(Others)	661	+	1	CCGTTa	D14712
TF_motif_seq_0313	(Others)	680	-	1	tAACTG	D14712
TF_motif_seq_0313	(Others)	1132	-	1	tAACTG	D14712
TF_motif_seq_0313	(Others)	1466	+	1	CAGTTa	D14712
TF_motif_seq_0320	MADF; Trihelix	204	+	1	GGTTAa	AT1G13450
TF_motif_seq_0320	MADF; Trihelix	1725	+	1	GGTTAa	AT1G13450
TF_motif_seq_0326	(Others)	680	+	1	TAACTg	D14712
TF_motif_seq_0326	(Others)	1132	+	1	TAACTg	D14712
TF_motif_seq_0326	(Others)	1466	-	1	cAGTTA	D14712
TF_motif_seq_0339	WRKY	70	+	1	TTGACt	AT1G13960;AT1G18860;AT1G29280;AT1G29860;AT1G30650;AT1G55600;AT1G62300;AT1G64000;AT1G66550;AT1G68150;AT1G69310;AT1G69810;AT1G80590;AT1G80840;AT2G03340;AT2G23320;AT2G24570;AT2G25000;AT2G30250;AT2G30590;AT2G34830;AT2G37260;AT2G38470;AT2G40740;AT2G40750;AT2G44745;AT2G46130;AT2G46400;AT2G47260;AT3G01080;AT3G01970;AT3G04670;AT3G56400;AT3G58710;AT4G01250;AT4G01720;AT4G04450;AT4G12020;AT4G18170;AT4G22070…
TF_motif_seq_0339	WRKY	559	+	1	TTGACc	AT1G13960;AT1G18860;AT1G29280;AT1G29860;AT1G30650;AT1G55600;AT1G62300;AT1G64000;AT1G66550;AT1G68150;AT1G69310;AT1G69810;AT1G80590;AT1G80840;AT2G03340;AT2G23320;AT2G24570;AT2G25000;AT2G30250;AT2G30590;AT2G34830;AT2G37260;AT2G38470;AT2G40740;AT2G40750;AT2G44745;AT2G46130;AT2G46400;AT2G47260;AT3G01080;AT3G01970;AT3G04670;AT3G56400;AT3G58710;AT4G01250;AT4G01720;AT4G04450;AT4G12020;AT4G18170;AT4G22070…
TF_motif_seq_0339	WRKY	785	+	1	TTGACt	AT1G13960;AT1G18860;AT1G29280;AT1G29860;AT1G30650;AT1G55600;AT1G62300;AT1G64000;AT1G66550;AT1G68150;AT1G69310;AT1G69810;AT1G80590;AT1G80840;AT2G03340;AT2G23320;AT2G24570;AT2G25000;AT2G30250;AT2G30590;AT2G34830;AT2G37260;AT2G38470;AT2G40740;AT2G40750;AT2G44745;AT2G46130;AT2G46400;AT2G47260;AT3G01080;AT3G01970;AT3G04670;AT3G56400;AT3G58710;AT4G01250;AT4G01720;AT4G04450;AT4G12020;AT4G18170;AT4G22070…
TF_motif_seq_0355	SRS	1052	+	1	ACTCTac	AT1G75520;AT2G18120;AT3G54430;AT4G36260;AT5G12330;AT5G66350
TFmatrixID_0790	ARID	21	+	1	TTATTa	AT3G13350
TFmatrixID_0790	ARID	75	+	1	TTATTa	AT3G13350
TFmatrixID_0790	ARID	123	+	1	TTATTa	AT3G13350
TFmatrixID_0790	ARID	222	-	1	tAATAA	AT3G13350
TFmatrixID_0790	ARID	265	-	1	tAATAA	AT3G13350
TFmatrixID_0790	ARID	365	-	1	tAATAA	AT3G13350
TFmatrixID_0790	ARID	493	+	1	TTATTa	AT3G13350
TFmatrixID_0790	ARID	1245	+	1	TTATTa	AT3G13350
TFmatrixID_0790	ARID	1459	+	1	TTATTa	AT3G13350
TFmatrixID_0823	bHLH	861	+	1	ACCAGt	AT2G18300
TFmatrixID_0914	Dof	512	-	1	ttaCTTTTtgttttt	AT2G37590
TFmatrixID_0923	Dof	512	-	1	ttACTTTttgt	AT1G47655
TFmatrixID_0952	C2H2	789	-	1	cTACTAat	AT3G60580
TFmatrixID_0952	C2H2	1034	-	1	cTACTAca	AT3G60580
TFmatrixID_0952	C2H2	1055	-	1	cTACTAaa	AT3G60580
TFmatrixID_0981	C2H2	1290	-	1	tgATTTC	AT3G49930
TFmatrixID_0984	C2H2	1072	+	1	tCACCA	AT2G48100
TFmatrixID_0984	C2H2	1673	-	1	TGGTGa	AT2G48100
TFmatrixID_0991	C3H Zinc finger	295	-	1	tGTTGA	AT5G58620
TFmatrixID_0991	C3H Zinc finger	542	+	1	TCAACa	AT5G58620
TFmatrixID_0991	C3H Zinc finger	557	-	1	tGTTGA	AT5G58620
TFmatrixID_0991	C3H Zinc finger	710	-	1	tGTTGA	AT5G58620
TFmatrixID_0991	C3H Zinc finger	1141	+	1	TCAACa	AT5G58620
TFmatrixID_0991	C3H Zinc finger	1514	+	1	TCAACa	AT5G58620
TFmatrixID_0992	C3H	294	+	1	tTGTTGa	AT5G42820
TFmatrixID_0992	C3H	542	-	1	tCAACAt	AT5G42820
TFmatrixID_0992	C3H	556	+	1	tTGTTGa	AT5G42820
TFmatrixID_0992	C3H	709	+	1	tTGTTGa	AT5G42820
TFmatrixID_0992	C3H	1141	-	1	tCAACAt	AT5G42820
TFmatrixID_0992	C3H	1514	-	1	tCAACAt	AT5G42820
TFmatrixID_0994	C3H	1071	+	1	tTCACCa	AT1G70910
TFmatrixID_0994	C3H	1673	-	1	tGGTGAg	AT1G70910
TFmatrixID_1020	Myb/SANT	1065	+	1	aGAATCtt	AT3G24120
TFmatrixID_1041	Myb/SANT	1065	-	1	agAATCT	AT1G68670
TFmatrixID_1075	Homeodomain; HD-ZIP	177	+	1	tttAATCAtta	AT5G47370
TFmatrixID_1079	Homeodomain; HD-ZIP	178	+	1	ttaATCATtaa	AT5G47370
TFmatrixID_1092	Homeodomain; HD-ZIP	178	-	1	ttaATCATtaa	AT4G17460
TFmatrixID_1093	Homeodomain; HD-ZIP	177	+	1	tttAATCAtt	AT4G37790
TFmatrixID_1096	HSF	1006	+	1	CTAGAa	AT5G16820
TFmatrixID_1096	HSF	1063	+	1	CTAGAa	AT5G16820
TFmatrixID_1099	HSF	1063	+	1	CTAGAatcttc	AT3G24520
TFmatrixID_1112	(Others)	1309	+	1	TCAAAtc	AT2G39900
TFmatrixID_1139	MADS box	1072	+	1	tCACCA	AT1G60920
TFmatrixID_1139	MADS box	1673	-	1	TGGTGa	AT1G60920
TFmatrixID_1140	M-type	1072	-	1	tCACCA	AT5G48670
TFmatrixID_1140	M-type	1673	+	1	TGGTGa	AT5G48670
TFmatrixID_1248	Myb/SANT	816	-	1	tatTATCCatt	AT1G74840
TFmatrixID_1353	NAC; NAM	1352	+	1	ACGTA	AT1G01720
TFmatrixID_1353	NAC; NAM	1569	+	1	ACGTA	AT1G01720
TFmatrixID_1353	NAC; NAM	1881	-	1	TACGT	AT1G01720
TFmatrixID_1356	NAC; NAM	1819	+	1	CACGT	AT3G04070
TFmatrixID_1356	NAC; NAM	1820	-	1	ACGTG	AT3G04070
TFmatrixID_1356	NAC; NAM	1882	-	1	ACGTG	AT3G04070
TFmatrixID_1369	(Others)	149	-	1	tTTCAA	AT1G63040
TFmatrixID_1369	(Others)	605	-	1	tTTCAA	AT1G63040
TFmatrixID_1369	(Others)	752	+	1	TTGAAa	AT1G63040
TFmatrixID_1506	ZF-HD	1664	-	1	aatTAATTatg	AT5G65410
TFmatrixID_1508	ZF-HD	1664	-	1	aatTAATTatg	AT5G39760
TFmatrixID_1515	Myb/SANT; MYB-related	816	-	1	taTTATCca	AT4G09450
TFmatrixID_1517	Myb/SANT; MYB-related	1807	+	1	ggGATATttg	AT1G18330
TFmatrixID_1519	Myb/SANT	1063	+	1	ctaGAATCtt	AT3G12730
TFmatrixID_1524	Myb/SANT	817	+	1	atTATCCatt	AT3G16350
TFmatrixID_1526	C2H2	1401	+	1	ttTTGTCgac	AT3G45260
TFmatrixID_1527	Dof	1347	+	1	atgaAACGT	AT5G62940
TFmatrixID_1530	Myb/SANT; MYB	892	-	1	acTTATCtat	AT3G11280
TFmatrixID_1539	C2H2	1401	+	1	ttTTGTCgac	AT3G50700
TFmatrixID_1540	bZIP	1816	-	1	ggaCACGTgt	AT3G56850
TFmatrixID_1540	bZIP	1880	+	1	ctACGTGtca	AT3G56850
TFmatrixID_1541	bZIP	1816	-	1	ggaCACGTgt	AT3G19290
TFmatrixID_1541	bZIP	1880	+	1	ctACGTGtca	AT3G19290
TFmatrixID_1543	Myb/SANT	1063	+	1	ctaGAATCtt	AT1G13300
TFmatrixID_1544	Dof	188	+	1	aAAAAGtag	AT1G64620
TFmatrixID_1544	Dof	512	-	1	ttaCTTTTt	AT1G64620
TFmatrixID_1545	WRKY	558	+	1	gTTGACca	AT2G47260
TF_motif_seq_0027	(Motif sequence only)	329	+	1	CTAATatttg	CARGCW8GAT
TF_motif_seq_0027	(Motif sequence only)	329	-	1	ctaatATTTG	CARGCW8GAT
TF_motif_seq_0027	(Motif sequence only)	702	+	1	CATAAaattg	CARGCW8GAT
TF_motif_seq_0027	(Motif sequence only)	702	-	1	cataaAATTG	CARGCW8GAT
TF_motif_seq_0027	(Motif sequence only)	1262	+	1	CTTTAatttg	CARGCW8GAT
TF_motif_seq_0027	(Motif sequence only)	1262	-	1	ctttaATTTG	CARGCW8GAT
TF_motif_seq_0027	(Motif sequence only)	1702	+	1	CTAAAttaag	CARGCW8GAT
TF_motif_seq_0027	(Motif sequence only)	1702	-	1	ctaaaTTAAG	CARGCW8GAT
TF_motif_seq_0248	(Motif sequence only)	661	-	1	CCGTT	MYBCOREATCYCB1
TF_motif_seq_0249	(Motif sequence only)	1819	-	1	CACGT	ABRELATERD1
TF_motif_seq_0249	(Motif sequence only)	1820	+	1	ACGTG	ABRELATERD1
TF_motif_seq_0249	(Motif sequence only)	1882	+	1	ACGTG	ABRELATERD1
TF_motif_seq_0261	(Motif sequence only)	100	+	1	GAGAC	SURECOREATSULTR11
TF_motif_seq_0263	(Motif sequence only)	1679	-	1	GTGGC	SORLIP1AT
TF_motif_seq_0265	(Motif sequence only)	1235	-	1	GGCCC	SORLIP2AT
TF_motif_seq_0268	(Motif sequence only)	132	-	1	AATCA	ARR1AT
TF_motif_seq_0268	(Motif sequence only)	180	-	1	AATCA	ARR1AT
TF_motif_seq_0268	(Motif sequence only)	271	-	1	AATCT	ARR1AT
TF_motif_seq_0268	(Motif sequence only)	285	+	1	AGATT	ARR1AT
TF_motif_seq_0268	(Motif sequence only)	311	+	1	TGATT	ARR1AT
TF_motif_seq_0268	(Motif sequence only)	425	-	1	AATCT	ARR1AT
TF_motif_seq_0268	(Motif sequence only)	508	-	1	AATCT	ARR1AT
TF_motif_seq_0268	(Motif sequence only)	630	-	1	AATCC	ARR1AT
TF_motif_seq_0268	(Motif sequence only)	1019	+	1	TGATT	ARR1AT
TF_motif_seq_0268	(Motif sequence only)	1067	-	1	AATCT	ARR1AT
TF_motif_seq_0268	(Motif sequence only)	1079	+	1	AGATT	ARR1AT
TF_motif_seq_0268	(Motif sequence only)	1092	+	1	TGATT	ARR1AT
TF_motif_seq_0268	(Motif sequence only)	1290	+	1	TGATT	ARR1AT
TF_motif_seq_0268	(Motif sequence only)	1301	+	1	GGATT	ARR1AT
TF_motif_seq_0268	(Motif sequence only)	1307	-	1	AATCA	ARR1AT
TF_motif_seq_0268	(Motif sequence only)	1312	-	1	AATCA	ARR1AT
TF_motif_seq_0268	(Motif sequence only)	1606	+	1	TGATT	ARR1AT
TF_motif_seq_0268	(Motif sequence only)	1714	+	1	TGATT	ARR1AT
TF_motif_seq_0268	(Motif sequence only)	1854	+	1	TGATT	ARR1AT
TF_motif_seq_0268	(Motif sequence only)	1863	-	1	AATCA	ARR1AT
TF_motif_seq_0268	(Motif sequence only)	1910	-	1	AATCC	ARR1AT
TF_motif_seq_0275	(Motif sequence only)	70	+	1	TTGAC	WBOXATNPR1
TF_motif_seq_0275	(Motif sequence only)	541	-	1	GTCAA	WBOXATNPR1
TF_motif_seq_0275	(Motif sequence only)	559	+	1	TTGAC	WBOXATNPR1
TF_motif_seq_0275	(Motif sequence only)	769	+	1	TTGAC	WBOXATNPR1
TF_motif_seq_0275	(Motif sequence only)	785	+	1	TTGAC	WBOXATNPR1
TF_motif_seq_0275	(Motif sequence only)	1950	-	1	GTCAA	WBOXATNPR1
TF_motif_seq_0290	(Motif sequence only)	152	-	1	cAAAGT	TBOXATGAPB
TF_motif_seq_0317	(Motif sequence only)	893	-	1	cTTATC	IBOX
TF_motif_seq_0321	(Motif sequence only)	299	+	1	GATAAa	GT1CONSENSUS
TF_motif_seq_0321	(Motif sequence only)	314	-	1	tTTATC	GT1CONSENSUS
TF_motif_seq_0321	(Motif sequence only)	356	+	1	GATAAa	GT1CONSENSUS
TF_motif_seq_0321	(Motif sequence only)	472	+	1	GATAAt	GT1CONSENSUS
TF_motif_seq_0321	(Motif sequence only)	495	-	1	aTTATC	GT1CONSENSUS
TF_motif_seq_0321	(Motif sequence only)	523	-	1	tTTTTC	GT1CONSENSUS
TF_motif_seq_0321	(Motif sequence only)	547	-	1	aTTTTC	GT1CONSENSUS
TF_motif_seq_0321	(Motif sequence only)	617	-	1	tTTATC	GT1CONSENSUS
TF_motif_seq_0321	(Motif sequence only)	671	-	1	tTTATC	GT1CONSENSUS
TF_motif_seq_0321	(Motif sequence only)	795	-	1	aTTACC	GT1CONSENSUS
TF_motif_seq_0321	(Motif sequence only)	817	-	1	aTTATC	GT1CONSENSUS
TF_motif_seq_0321	(Motif sequence only)	1154	-	1	aTTATC	GT1CONSENSUS
TF_motif_seq_0321	(Motif sequence only)	1361	+	1	GAAAAt	GT1CONSENSUS
TF_motif_seq_0321	(Motif sequence only)	1461	-	1	aTTATC	GT1CONSENSUS
TF_motif_seq_0321	(Motif sequence only)	1488	+	1	GATAAa	GT1CONSENSUS
TF_motif_seq_0321	(Motif sequence only)	1534	+	1	GAAAAa	GT1CONSENSUS
TF_motif_seq_0321	(Motif sequence only)	1692	+	1	GAAAAt	GT1CONSENSUS
TF_motif_seq_0321	(Motif sequence only)	1840	+	1	GATAAt	GT1CONSENSUS
TF_motif_seq_0321	(Motif sequence only)	1992	+	1	GAAAAa	GT1CONSENSUS
TF_motif_seq_0334	(Motif sequence only)	1235	-	1	gGCCCA	SITEIIATCYTC
TF_motif_seq_0334	(Motif sequence only)	1258	+	1	TGGGCt	SITEIIATCYTC
TF_motif_seq_0336	(Motif sequence only)	818	+	1	TTATCc	SREATMSD
TF_motif_seq_0341	(Motif sequence only)	203	-	1	TGGTTa	MYB1AT
TF_motif_seq_0341	(Motif sequence only)	1579	+	1	aAACCA	MYB1AT
TF_motif_seq_0341	(Motif sequence only)	1962	+	1	tAACCA	MYB1AT
TF_motif_seq_0342	(Motif sequence only)	661	-	1	CCGTTa	MYB2CONSENSUSAT
TF_motif_seq_0342	(Motif sequence only)	680	+	1	tAACTG	MYB2CONSENSUSAT
TF_motif_seq_0342	(Motif sequence only)	1132	+	1	tAACTG	MYB2CONSENSUSAT
TF_motif_seq_0342	(Motif sequence only)	1466	-	1	CAGTTa	MYB2CONSENSUSAT
TF_motif_seq_0343	(Motif sequence only)	142	+	1	AAACAaa	ANAERO1CONSENSUS
TF_motif_seq_0343	(Motif sequence only)	518	-	1	ttTGTTT	ANAERO1CONSENSUS
TF_motif_seq_0343	(Motif sequence only)	1452	-	1	ttTGTTT	ANAERO1CONSENSUS
TF_motif_seq_0353	(Motif sequence only)	1817	-	1	gaCACGT	ACGTABREMOTIFA2OSEM
TF_motif_seq_0353	(Motif sequence only)	1882	+	1	ACGTGtc	ACGTABREMOTIFA2OSEM
TF_motif_seq_0354	(Motif sequence only)	1817	-	1	gaCACGT	GADOWNAT
TF_motif_seq_0354	(Motif sequence only)	1882	+	1	ACGTGtc	GADOWNAT
TF_motif_seq_0363	(Motif sequence only)	854	-	1	acATTGG	LEAFYATAG
TF_motif_seq_0363	(Motif sequence only)	875	+	1	CCAATgt	LEAFYATAG
TF_motif_seq_0369	(Motif sequence only)	1049	-	1	ctCACTC	SORLIP5AT
TF_motif_seq_0374	(Motif sequence only)	1818	-	1	aCACGTg	ABRERATCAL
TF_motif_seq_0374	(Motif sequence only)	1819	+	1	cACGTGt	ABRERATCAL
TF_motif_seq_0377	(Motif sequence only)	127	+	1	TAACAaa	GAREAT
TF_motif_seq_0377	(Motif sequence only)	373	-	1	ttTGTTA	GAREAT
TF_motif_seq_0377	(Motif sequence only)	1781	+	1	TAACAaa	GAREAT
TF_motif_seq_0390	(Motif sequence only)	1593	-	1	gtGATGA	ANAERO3CONSENSUS
TF_motif_seq_0403	(Motif sequence only)	285	-	1	AGATTttt	CCA1ATLHCB1
TF_motif_seq_0404	(Motif sequence only)	1227	+	1	ACAAAgaa	XYLAT
TF_motif_seq_0416	(Motif sequence only)	1974	+	1	CAAACacc	PROXBBNNAPA
TF_motif_seq_0440	(Motif sequence only)	1971	+	1	aACCAAac	MYBPLANT
TF_motif_seq_0458	(Motif sequence only)	1796	-	1	ccGGCAAa	E2FCONSENSUS
TF_motif_seq_0485	(Motif sequence only)	1235	+	1	GGCCCataa	UP1ATMSD
TF_motif_seq_0495	(Motif sequence only)	179	+	1	TAATCatta	HDZIP2ATATHB2
TF_motif_seq_0495	(Motif sequence only)	222	+	1	TAATAatta	HDZIP2ATATHB2

## Sheet: CsaPEBP2
Matrix ID	Family	Position	Strand	Similar Score	Hit Sequence	TF ID or Motif name
TFmatrixID_0001	AT-Hook	673	+	1	tAATTAttta	AT1G63480
TFmatrixID_0001	AT-Hook	681	+	1	tAATTAttta	AT1G63480
TFmatrixID_0001	AT-Hook	689	+	1	tAATTAttta	AT1G63480
TFmatrixID_0001	AT-Hook	887	+	1	tAATTAtttt	AT1G63480
TFmatrixID_0002	AT-Hook	885	+	1	aaTAATTatt	AT1G63480
TFmatrixID_0002	AT-Hook	885	-	1	aatAATTAtt	AT1G63480
TFmatrixID_0003	AT-Hook	24	+	1	tATATAtatt	AT1G63480
TFmatrixID_0004	AT-Hook	310	+	1	aAATATattt	AT4G14465
TFmatrixID_0004	AT-Hook	310	-	1	aaatATATTt	AT4G14465
TFmatrixID_0004	AT-Hook	509	+	1	aAATATattt	AT4G14465
TFmatrixID_0004	AT-Hook	509	-	1	aaatATATTt	AT4G14465
TFmatrixID_0005	AT-Hook	677	-	1	tatTTAATta	AT4G14465
TFmatrixID_0005	AT-Hook	685	-	1	tatTTAATta	AT4G14465
TFmatrixID_0007	AT-Hook	1238	-	1	aaatTAATTg	AT4G35390
TFmatrixID_0008	AT-Hook	310	+	1	aAATATattt	AT4G35390
TFmatrixID_0008	AT-Hook	310	-	1	aaatATATTt	AT4G35390
TFmatrixID_0008	AT-Hook	509	+	1	aAATATattt	AT4G35390
TFmatrixID_0008	AT-Hook	509	-	1	aaatATATTt	AT4G35390
TFmatrixID_0026	bZIP; Homeodomain; HD-ZIP	883	-	1	tcaATAATta	AT5G03790
TFmatrixID_0066	AP2; ERF	141	-	1	cgtCGGTGt	AT1G22190;AT1G36060;AT1G75490;AT2G40340;AT2G40350;AT3G57600;AT5G05410;AT5G18450
TFmatrixID_0070	AP2; ERF	122	+	1	ttgCCGACg	AT1G12630;AT1G77200;AT2G35700;AT2G36450;AT2G44940;AT4G25490;AT5G11590;AT5G25810;AT5G51990
TFmatrixID_0123	AP2; B3; RAV	395	-	1	aaaCAACAta	AT1G13260
TFmatrixID_0126	AP2; B3; RAV	397	-	1	aCAACAta	AT3G25730
TFmatrixID_0129	AT-Hook	532	-	1	AATTTtttc	AT1G14900;AT1G48610
TFmatrixID_0129	AT-Hook	584	-	1	AATTTttca	AT1G14900;AT1G48610
TFmatrixID_0129	AT-Hook	944	-	1	AATTTttgg	AT1G14900;AT1G48610
TFmatrixID_0129	AT-Hook	1040	+	1	ttaaAAATT	AT1G14900;AT1G48610
TFmatrixID_0130	AT-Hook	573	+	1	aATATAatta	AT1G19485;AT1G48610;AT4G17950
TFmatrixID_0131	AT-Hook	187	-	1	TTTATgcgt	AT1G19485;AT1G48610
TFmatrixID_0131	AT-Hook	560	+	1	tctaATAAA	AT1G19485;AT1G48610
TFmatrixID_0131	AT-Hook	564	+	1	ataaATAAA	AT1G19485;AT1G48610
TFmatrixID_0131	AT-Hook	609	+	1	atgaATAAA	AT1G19485;AT1G48610
TFmatrixID_0131	AT-Hook	617	+	1	atgaATAAA	AT1G19485;AT1G48610
TFmatrixID_0131	AT-Hook	624	+	1	aaaaATAAA	AT1G19485;AT1G48610
TFmatrixID_0131	AT-Hook	781	+	1	acaaATAAA	AT1G19485;AT1G48610
TFmatrixID_0131	AT-Hook	1097	+	1	taaaATAAA	AT1G19485;AT1G48610
TFmatrixID_0131	AT-Hook	1212	+	1	aagaATAAA	AT1G19485;AT1G48610
TFmatrixID_0132	AT-Hook	553	-	1	TTATTtttc	AT4G21895;AT5G62260
TFmatrixID_0135	AT-Hook	568	+	1	ataAAAAT	AT4G21895;AT5G62260
TFmatrixID_0135	AT-Hook	1725	+	1	ataAAAAT	AT4G21895;AT5G62260
TFmatrixID_0136	AT-Hook	625	+	1	aaaATAAA	AT4G21895;AT5G62260
TFmatrixID_0136	AT-Hook	1098	+	1	aaaATAAA	AT4G21895;AT5G62260
TFmatrixID_0136	AT-Hook	1213	+	1	agaATAAA	AT4G21895;AT5G62260
TFmatrixID_0137	AT-Hook	570	+	1	aaaAATAT	AT4G21895;AT5G62260
TFmatrixID_0137	AT-Hook	861	-	1	ATATTttt	AT4G21895;AT5G62260
TFmatrixID_0137	AT-Hook	1034	-	1	ATATTttt	AT4G21895;AT5G62260
TFmatrixID_0138	AT-Hook	625	+	1	aAAATAaa	AT4G21895;AT5G62260
TFmatrixID_0138	AT-Hook	1098	+	1	aAAATAaa	AT4G21895;AT5G62260
TFmatrixID_0140	AT-Hook	172	-	1	ATTTTttt	AT4G21895;AT5G62260
TFmatrixID_0140	AT-Hook	1067	+	1	aaaAAAAT	AT4G21895;AT5G62260
TFmatrixID_0140	AT-Hook	1666	-	1	ATTTTttt	AT4G21895;AT5G62260
TFmatrixID_0140	AT-Hook	1829	+	1	aaaAAAAT	AT4G21895;AT5G62260
TFmatrixID_0146	AT-Hook	300	+	1	acaaATAAT	AT4G21895;AT5G62260
TFmatrixID_0146	AT-Hook	552	-	1	ATTATtttt	AT4G21895;AT5G62260
TFmatrixID_0146	AT-Hook	572	+	1	aaatATAAT	AT4G21895;AT5G62260
TFmatrixID_0146	AT-Hook	675	-	1	ATTATttaa	AT4G21895;AT5G62260
TFmatrixID_0146	AT-Hook	683	-	1	ATTATttaa	AT4G21895;AT5G62260
TFmatrixID_0146	AT-Hook	691	-	1	ATTATttag	AT4G21895;AT5G62260
TFmatrixID_0146	AT-Hook	889	-	1	ATTATtttt	AT4G21895;AT5G62260
TFmatrixID_0148	AT-Hook	532	-	1	aATTTTtt	AT1G19485;AT1G48610
TFmatrixID_0148	AT-Hook	623	+	1	aaAAAATa	AT1G19485;AT1G48610
TFmatrixID_0148	AT-Hook	1665	-	1	tATTTTtt	AT1G19485;AT1G48610
TFmatrixID_0148	AT-Hook	1830	+	1	aaAAAATa	AT1G19485;AT1G48610
TFmatrixID_0152	AT-Hook	532	-	1	AATTTtt	AT1G19485;AT1G48610
TFmatrixID_0152	AT-Hook	584	-	1	AATTTtt	AT1G19485;AT1G48610
TFmatrixID_0152	AT-Hook	944	-	1	AATTTtt	AT1G19485;AT1G48610
TFmatrixID_0152	AT-Hook	1042	+	1	aaAAATT	AT1G19485;AT1G48610
TFmatrixID_0153	AT-Hook	568	+	1	ataAAAAT	AT4G21895;AT5G62260
TFmatrixID_0153	AT-Hook	1725	+	1	ataAAAAT	AT4G21895;AT5G62260
TFmatrixID_0154	AT-Hook	552	-	1	atTATTTt	AT4G21895;AT5G62260
TFmatrixID_0154	AT-Hook	889	-	1	atTATTTt	AT4G21895;AT5G62260
TFmatrixID_0196	bZIP	48	-	1	aTGACGtc	AT1G08320;AT1G68640;AT5G06839;AT5G06960
TFmatrixID_0196	bZIP	137	-	1	gTGACGtc	AT1G08320;AT1G68640;AT5G06839;AT5G06960
TFmatrixID_0199	bZIP	47	-	1	gaTGACGtcg	AT1G08320;AT1G68640;AT5G06839;AT5G65210
TFmatrixID_0199	bZIP	136	-	1	tgTGACGtcg	AT1G08320;AT1G68640;AT5G06839;AT5G65210
TFmatrixID_0211	C2H2	1201	-	1	aAGTGTt	AT1G27730;AT3G49930;AT3G60580;AT5G04340;AT5G43170
TFmatrixID_0213	C2H2	1201	-	1	aAGTGTt	AT1G02030;AT2G45120;AT3G19580;AT3G49930;AT3G60580;AT5G04340;AT5G43170
TFmatrixID_0218	C2H2	1692	+	1	cTCACTc	AT5G59820
TFmatrixID_0222	CSD	567	+	1	aATAAAaa	AT2G21060;AT4G38680
TFmatrixID_0222	CSD	620	+	1	aATAAAaa	AT2G21060;AT4G38680
TFmatrixID_0222	CSD	1100	+	1	aATAAAaa	AT2G21060;AT4G38680
TFmatrixID_0223	TCR; CPP	1176	+	1	ttaAATTTtaatt	AT4G14770
TFmatrixID_0224	TCR; CPP	749	+	1	aTTTAAat	AT2G20110
TFmatrixID_0224	TCR; CPP	749	-	1	atTTAAAt	AT2G20110
TFmatrixID_0225	TCR	748	+	1	aatTTAAAtt	AT3G04850
TFmatrixID_0225	TCR	748	-	1	aaTTTAAatt	AT3G04850
TFmatrixID_0233	Dof	87	+	1	gaAAAAGtta	AT1G64620
TFmatrixID_0233	Dof	479	-	1	taaCTTTTaa	AT1G64620
TFmatrixID_0233	Dof	1133	-	1	tgaCTTTTcg	AT1G64620
TFmatrixID_0233	Dof	1739	+	1	gtAAAAGtga	AT1G64620
TFmatrixID_0234	Dof	88	+	1	aAAAAGt	AT2G37590
TFmatrixID_0235	Dof	87	+	1	gaAAAAGt	AT3G21270
TFmatrixID_0235	Dof	481	-	1	aCTTTTaa	AT3G21270
TFmatrixID_0235	Dof	761	+	1	acAAAAGt	AT3G21270
TFmatrixID_0235	Dof	966	+	1	ccAAAAGt	AT3G21270
TFmatrixID_0235	Dof	1135	-	1	aCTTTTcg	AT3G21270
TFmatrixID_0235	Dof	1739	+	1	gtAAAAGt	AT3G21270
TFmatrixID_0236	Dof	1301	-	1	tCGTTAca	AT3G45610
TFmatrixID_0237	Dof	1740	+	1	tAAAAGtga	AT3G47500
TFmatrixID_0238	Dof	86	+	1	ggaAAAAGt	AT4G38000
TFmatrixID_0238	Dof	481	-	1	aCTTTTaaa	AT4G38000
TFmatrixID_0238	Dof	1738	+	1	tgtAAAAGt	AT4G38000
TFmatrixID_0240	Dof	87	+	1	gaAAAAG	AT5G60200
TFmatrixID_0240	Dof	795	+	1	gaAAAAG	AT5G60200
TFmatrixID_0240	Dof	1843	+	1	gaAAAAG	AT5G60200
TFmatrixID_0243	Dof	87	+	1	gaAAAAGt	AT5G62940
TFmatrixID_0243	Dof	481	-	1	aCTTTTaa	AT5G62940
TFmatrixID_0243	Dof	1135	-	1	aCTTTTcg	AT5G62940
TFmatrixID_0243	Dof	1739	+	1	gtAAAAGt	AT5G62940
TFmatrixID_0262	GATA	2	+	1	cgTGATCta	AT3G06740;AT3G16870;AT4G16141;AT4G26150;AT5G26930;AT5G49300;AT5G56860
TFmatrixID_0262	GATA	1110	+	1	aaTGATCaa	AT3G06740;AT3G16870;AT4G16141;AT4G26150;AT5G26930;AT5G49300;AT5G56860
TFmatrixID_0262	GATA	1111	-	1	atGATCAat	AT3G06740;AT3G16870;AT4G16141;AT4G26150;AT5G26930;AT5G49300;AT5G56860
TFmatrixID_0262	GATA	1294	-	1	taGATCAtc	AT3G06740;AT3G16870;AT4G16141;AT4G26150;AT5G26930;AT5G49300;AT5G56860
TFmatrixID_0264	GATA; tify	345	+	1	tcAGATCtcg	AT2G45050;AT3G24050;AT5G25830;AT5G66320
TFmatrixID_0264	GATA; tify	345	-	1	tcaGATCTcg	AT2G45050;AT3G24050;AT5G25830;AT5G66320
TFmatrixID_0266	GATA; tify	345	-	1	tcAGATCtc	AT2G28340;AT2G45050;AT3G54810;AT5G25830;AT5G66320
TFmatrixID_0267	GATA; tify	345	+	1	tcAGATCtcg	AT2G28340;AT2G45050;AT3G60530;AT5G25830;AT5G66320
TFmatrixID_0267	GATA; tify	345	-	1	tcaGATCTcg	AT2G28340;AT2G45050;AT3G60530;AT5G25830;AT5G66320
TFmatrixID_0270	GATA; tify	1	-	1	tcgtGATCTa	AT2G28340;AT2G45050;AT4G34680;AT5G25830;AT5G66320
TFmatrixID_0270	GATA; tify	346	+	1	cAGATCtcga	AT2G28340;AT2G45050;AT4G34680;AT5G25830;AT5G66320
TFmatrixID_0270	GATA; tify	1294	+	1	tAGATCatcg	AT2G28340;AT2G45050;AT4G34680;AT5G25830;AT5G66320
TFmatrixID_0279	Homeodomain	1393	-	1	tgTTCATc	AT1G28420;AT5G44180
TFmatrixID_0281	Homeodomain; HD-ZIP	883	-	1	tcAATAAtt	AT1G26960;AT1G69780;AT2G22430;AT3G01220;AT5G15150
TFmatrixID_0281	Homeodomain; HD-ZIP	1399	-	1	tcAATAAta	AT1G26960;AT1G69780;AT2G22430;AT3G01220;AT5G15150
TFmatrixID_0282	Homeodomain	1566	-	1	gaaTAATAtagag	AT2G36610
TFmatrixID_0292	Homeodomain; HD-ZIP	1256	-	1	taATAATt	AT1G26960;AT1G69780;AT3G01220;AT4G40060;AT5G15150
TFmatrixID_0300	Homeodomain; TALE	136	+	1	tgTGACGtcg	AT1G62360;AT1G70510;AT4G08150
TFmatrixID_0319	Myb/SANT	93	-	1	gtTATCCtaa	AT3G16350
TFmatrixID_0333	Myb/SANT	1888	+	1	aTAGGGca	AT1G15720
TFmatrixID_0337	Myb/SANT	1015	+	1	ttcGAATCtt	AT1G25550;AT2G03500;AT3G25790
TFmatrixID_0337	Myb/SANT	1747	+	1	gaaGAATCtc	AT1G25550;AT2G03500;AT3G25790
TFmatrixID_0338	Myb/SANT	1015	+	1	ttcGAATCtt	AT1G68670;AT3G25790
TFmatrixID_0338	Myb/SANT	1747	+	1	gaaGAATCtc	AT1G68670;AT3G25790
TFmatrixID_0341	Myb/SANT; MYB; ARR-B	1015	+	1	ttcgAATCTt	AT2G01760
TFmatrixID_0342	Myb/SANT	909	-	1	tGATTCcct	AT3G04030
TFmatrixID_0344	Myb/SANT; ARR-B	1015	+	1	ttcGAATCtt	AT3G16857
TFmatrixID_0345	Myb/SANT; G2-like	908	-	1	ttGATTCcct	AT1G79430;AT3G12730;AT3G24120;AT4G13640
TFmatrixID_0345	Myb/SANT; G2-like	1015	+	1	ttcGAATCtt	AT1G79430;AT3G12730;AT3G24120;AT4G13640
TFmatrixID_0345	Myb/SANT; G2-like	1747	+	1	gaaGAATCtc	AT1G79430;AT3G12730;AT3G24120;AT4G13640
TFmatrixID_0348	Myb/SANT; ARR-B	1016	+	1	tcgaATCTTt	AT4G16110
TFmatrixID_0351	Myb/SANT	1015	+	1	ttcGAATCtt	AT4G28610
TFmatrixID_0356	Myb/SANT	92	+	1	agTTATCct	AT5G08520
TFmatrixID_0358	Myb/SANT	909	-	1	tGATTCccta	AT5G18240
TFmatrixID_0367	Myb/SANT	1015	+	1	ttcGAATCtt	AT2G03500
TFmatrixID_0367	Myb/SANT	1747	+	1	gaaGAATCtc	AT2G03500
TFmatrixID_0382	NAC; NAM	1130	-	1	taTTGACtt	AT1G01720;AT1G52880;AT1G52890;AT1G69490;AT3G04070;AT3G15500;AT3G15510;AT4G27410
TFmatrixID_0382	NAC; NAM	1457	+	1	tgGTCAAta	AT1G01720;AT1G52880;AT1G52890;AT1G69490;AT3G04070;AT3G15500;AT3G15510;AT4G27410
TFmatrixID_0412	Sox; YABBY	574	+	1	ataTAATTat	AT1G23420
TFmatrixID_0412	Sox; YABBY	576	-	1	atAATTAtaa	AT1G23420
TFmatrixID_0412	Sox; YABBY	670	+	1	attTAATTat	AT1G23420
TFmatrixID_0412	Sox; YABBY	672	-	1	ttAATTAttt	AT1G23420
TFmatrixID_0412	Sox; YABBY	678	+	1	attTAATTat	AT1G23420
TFmatrixID_0412	Sox; YABBY	680	-	1	ttAATTAttt	AT1G23420
TFmatrixID_0412	Sox; YABBY	686	+	1	attTAATTat	AT1G23420
TFmatrixID_0412	Sox; YABBY	688	-	1	ttAATTAttt	AT1G23420
TFmatrixID_0412	Sox; YABBY	884	+	1	caaTAATTat	AT1G23420
TFmatrixID_0412	Sox; YABBY	886	-	1	atAATTAttt	AT1G23420
TFmatrixID_0412	Sox; YABBY	1438	+	1	gtaTAATTaa	AT1G23420
TFmatrixID_0412	Sox; YABBY	1440	-	1	atAATTAaat	AT1G23420
TFmatrixID_0418	TBP	635	+	1	ATATAaa	AT1G55520;AT3G13445
TFmatrixID_0418	TBP	1024	-	1	ttTATAT	AT1G55520;AT3G13445
TFmatrixID_0418	TBP	1220	+	1	ATATAaa	AT1G55520;AT3G13445
TFmatrixID_0418	TBP	1478	+	1	ATATAaa	AT1G55520;AT3G13445
TFmatrixID_0418	TBP	1700	-	1	ttTATAT	AT1G55520;AT3G13445
TFmatrixID_0418	TBP	1820	+	1	ATATAaa	AT1G55520;AT3G13445
TFmatrixID_0418	TBP	1882	+	1	ATATAaa	AT1G55520;AT3G13445
TFmatrixID_0419	TBP	27	-	1	ATATAtt	AT1G55520;AT3G13445
TFmatrixID_0419	TBP	311	+	1	aaTATAT	AT1G55520;AT3G13445
TFmatrixID_0419	TBP	312	-	1	ATATAtt	AT1G55520;AT3G13445
TFmatrixID_0419	TBP	339	+	1	aaTATAT	AT1G55520;AT3G13445
TFmatrixID_0419	TBP	510	+	1	aaTATAT	AT1G55520;AT3G13445
TFmatrixID_0419	TBP	511	-	1	ATATAtt	AT1G55520;AT3G13445
TFmatrixID_0419	TBP	632	+	1	aaTATAT	AT1G55520;AT3G13445
TFmatrixID_0419	TBP	1703	-	1	ATATAtt	AT1G55520;AT3G13445
TFmatrixID_0445	WRKY	1131	-	1	aTTGACtt	AT1G18860;AT1G29280;AT1G29860;AT1G55600;AT1G62300;AT1G64000;AT1G68150;AT1G69810;AT1G80840;AT2G21900;AT2G34830;AT2G44745;AT3G01970;AT3G04670;AT3G58710;AT3G62340;AT4G04450;AT4G18170;AT4G22070;AT4G24240;AT4G39410;AT5G15130;AT5G26170;AT5G28650;AT5G41570;AT5G43290;AT5G45050;AT5G45260
TFmatrixID_0445	WRKY	1457	+	1	tgGTCAAt	AT1G18860;AT1G29280;AT1G29860;AT1G55600;AT1G62300;AT1G64000;AT1G68150;AT1G69810;AT1G80840;AT2G21900;AT2G34830;AT2G44745;AT3G01970;AT3G04670;AT3G58710;AT3G62340;AT4G04450;AT4G18170;AT4G22070;AT4G24240;AT4G39410;AT5G15130;AT5G26170;AT5G28650;AT5G41570;AT5G43290;AT5G45050;AT5G45260
TFmatrixID_0451	WRKY	1456	+	1	atgGTCAAta	AT1G13960;AT2G03340;AT2G37260;AT2G38470;AT3G01080;AT4G12020;AT4G26440;AT4G26640;AT4G30935;AT5G07100
TFmatrixID_0458	WRKY	1456	+	1	atgGTCAAta	AT1G18860;AT1G29280;AT1G29860;AT1G55600;AT1G62300;AT1G64000;AT1G68150;AT1G69810;AT2G21900;AT2G34830;AT2G40740;AT2G44745;AT2G46400;AT3G01970;AT3G04670;AT3G58710;AT3G62340;AT4G04450;AT4G11070;AT4G18170;AT4G22070;AT4G24240;AT4G31800;AT4G39410;AT5G15130;AT5G26170;AT5G28650;AT5G41570;AT5G43290;AT5G45050
TFmatrixID_0463	WRKY	1456	+	1	atgGTCAAta	AT1G18860;AT1G29280;AT1G29860;AT1G55600;AT1G62300;AT1G64000;AT1G66550;AT1G66560;AT1G68150;AT1G69810;AT1G80590;AT2G21900;AT2G34830;AT2G40740;AT2G40750;AT2G44745;AT2G46400;AT3G01970;AT3G04670;AT3G56400;AT3G58710;AT3G62340;AT4G04450;AT4G11070;AT4G18170;AT4G22070;AT4G23810;AT4G24240;AT4G39410;AT5G15130;AT5G22570;AT5G26170;AT5G28650;AT5G41570;AT5G43290;AT5G45050;AT5G45260;AT5G49520
TFmatrixID_0571	TBP	636	+	1	tATAAAta	AT1G55520;AT3G13445
TFmatrixID_0571	TBP	1058	-	1	taTTTATa	AT1G55520;AT3G13445
TFmatrixID_0571	TBP	1221	+	1	tATAAAtt	AT1G55520;AT3G13445
TFmatrixID_0571	TBP	1883	+	1	tATAAAta	AT1G55520;AT3G13445
TF_motif_seq_0237	GATA; tify	4	+	1	TGATC	AT1G51600;AT2G45050;AT3G06740;AT3G16870;AT3G21175;AT3G24050;AT3G54810;AT3G60530;AT4G17570;AT4G24470;AT4G26150;AT4G32890;AT4G34680;AT5G25830;AT5G26930;AT5G56860;AT5G66320;AT2G18380;AT3G50870;AT4G36620
TF_motif_seq_0237	GATA; tify	5	-	1	GATCT	AT1G51600;AT2G45050;AT3G06740;AT3G16870;AT3G21175;AT3G24050;AT3G54810;AT3G60530;AT4G17570;AT4G24470;AT4G26150;AT4G32890;AT4G34680;AT5G25830;AT5G26930;AT5G56860;AT5G66320;AT2G18380;AT3G50870;AT4G36620
TF_motif_seq_0237	GATA; tify	21	+	1	GGATA	AT1G51600;AT2G45050;AT3G06740;AT3G16870;AT3G21175;AT3G24050;AT3G54810;AT3G60530;AT4G17570;AT4G24470;AT4G26150;AT4G32890;AT4G34680;AT5G25830;AT5G26930;AT5G56860;AT5G66320;AT2G18380;AT3G50870;AT4G36620
TF_motif_seq_0237	GATA; tify	38	+	1	CGATG	AT1G51600;AT2G45050;AT3G06740;AT3G16870;AT3G21175;AT3G24050;AT3G54810;AT3G60530;AT4G17570;AT4G24470;AT4G26150;AT4G32890;AT4G34680;AT5G25830;AT5G26930;AT5G56860;AT5G66320;AT2G18380;AT3G50870;AT4G36620
TF_motif_seq_0237	GATA; tify	46	+	1	AGATG	AT1G51600;AT2G45050;AT3G06740;AT3G16870;AT3G21175;AT3G24050;AT3G54810;AT3G60530;AT4G17570;AT4G24470;AT4G26150;AT4G32890;AT4G34680;AT5G25830;AT5G26930;AT5G56860;AT5G66320;AT2G18380;AT3G50870;AT4G36620
TF_motif_seq_0237	GATA; tify	58	+	1	GGATA	AT1G51600;AT2G45050;AT3G06740;AT3G16870;AT3G21175;AT3G24050;AT3G54810;AT3G60530;AT4G17570;AT4G24470;AT4G26150;AT4G32890;AT4G34680;AT5G25830;AT5G26930;AT5G56860;AT5G66320;AT2G18380;AT3G50870;AT4G36620
TF_motif_seq_0237	GATA; tify	72	+	1	CGATG	AT1G51600;AT2G45050;AT3G06740;AT3G16870;AT3G21175;AT3G24050;AT3G54810;AT3G60530;AT4G17570;AT4G24470;AT4G26150;AT4G32890;AT4G34680;AT5G25830;AT5G26930;AT5G56860;AT5G66320;AT2G18380;AT3G50870;AT4G36620
TF_motif_seq_0237	GATA; tify	95	-	1	TATCC	AT1G51600;AT2G45050;AT3G06740;AT3G16870;AT3G21175;AT3G24050;AT3G54810;AT3G60530;AT4G17570;AT4G24470;AT4G26150;AT4G32890;AT4G34680;AT5G25830;AT5G26930;AT5G56860;AT5G66320;AT2G18380;AT3G50870;AT4G36620
TF_motif_seq_0237	GATA; tify	133	+	1	GGATG	AT1G51600;AT2G45050;AT3G06740;AT3G16870;AT3G21175;AT3G24050;AT3G54810;AT3G60530;AT4G17570;AT4G24470;AT4G26150;AT4G32890;AT4G34680;AT5G25830;AT5G26930;AT5G56860;AT5G66320;AT2G18380;AT3G50870;AT4G36620
TF_motif_seq_0237	GATA; tify	180	+	1	CGATG	AT1G51600;AT2G45050;AT3G06740;AT3G16870;AT3G21175;AT3G24050;AT3G54810;AT3G60530;AT4G17570;AT4G24470;AT4G26150;AT4G32890;AT4G34680;AT5G25830;AT5G26930;AT5G56860;AT5G66320;AT2G18380;AT3G50870;AT4G36620
TF_motif_seq_0237	GATA; tify	249	+	1	AGATA	AT1G51600;AT2G45050;AT3G06740;AT3G16870;AT3G21175;AT3G24050;AT3G54810;AT3G60530;AT4G17570;AT4G24470;AT4G26150;AT4G32890;AT4G34680;AT5G25830;AT5G26930;AT5G56860;AT5G66320;AT2G18380;AT3G50870;AT4G36620
TF_motif_seq_0237	GATA; tify	252	-	1	TATCA	AT1G51600;AT2G45050;AT3G06740;AT3G16870;AT3G21175;AT3G24050;AT3G54810;AT3G60530;AT4G17570;AT4G24470;AT4G26150;AT4G32890;AT4G34680;AT5G25830;AT5G26930;AT5G56860;AT5G66320;AT2G18380;AT3G50870;AT4G36620
TF_motif_seq_0237	GATA; tify	260	-	1	CATCG	AT1G51600;AT2G45050;AT3G06740;AT3G16870;AT3G21175;AT3G24050;AT3G54810;AT3G60530;AT4G17570;AT4G24470;AT4G26150;AT4G32890;AT4G34680;AT5G25830;AT5G26930;AT5G56860;AT5G66320;AT2G18380;AT3G50870;AT4G36620
TF_motif_seq_0237	GATA; tify	343	-	1	TATCA	AT1G51600;AT2G45050;AT3G06740;AT3G16870;AT3G21175;AT3G24050;AT3G54810;AT3G60530;AT4G17570;AT4G24470;AT4G26150;AT4G32890;AT4G34680;AT5G25830;AT5G26930;AT5G56860;AT5G66320;AT2G18380;AT3G50870;AT4G36620
TF_motif_seq_0237	GATA; tify	347	+	1	AGATC	AT1G51600;AT2G45050;AT3G06740;AT3G16870;AT3G21175;AT3G24050;AT3G54810;AT3G60530;AT4G17570;AT4G24470;AT4G26150;AT4G32890;AT4G34680;AT5G25830;AT5G26930;AT5G56860;AT5G66320;AT2G18380;AT3G50870;AT4G36620
TF_motif_seq_0237	GATA; tify	348	-	1	GATCT	AT1G51600;AT2G45050;AT3G06740;AT3G16870;AT3G21175;AT3G24050;AT3G54810;AT3G60530;AT4G17570;AT4G24470;AT4G26150;AT4G32890;AT4G34680;AT5G25830;AT5G26930;AT5G56860;AT5G66320;AT2G18380;AT3G50870;AT4G36620
TF_motif_seq_0237	GATA; tify	419	+	1	CGATG	AT1G51600;AT2G45050;AT3G06740;AT3G16870;AT3G21175;AT3G24050;AT3G54810;AT3G60530;AT4G17570;AT4G24470;AT4G26150;AT4G32890;AT4G34680;AT5G25830;AT5G26930;AT5G56860;AT5G66320;AT2G18380;AT3G50870;AT4G36620
TF_motif_seq_0237	GATA; tify	437	-	1	AATCA	AT1G51600;AT2G45050;AT3G06740;AT3G16870;AT3G21175;AT3G24050;AT3G54810;AT3G60530;AT4G17570;AT4G24470;AT4G26150;AT4G32890;AT4G34680;AT5G25830;AT5G26930;AT5G56860;AT5G66320;AT2G18380;AT3G50870;AT4G36620
TF_motif_seq_0237	GATA; tify	662	+	1	TGATT	AT1G51600;AT2G45050;AT3G06740;AT3G16870;AT3G21175;AT3G24050;AT3G54810;AT3G60530;AT4G17570;AT4G24470;AT4G26150;AT4G32890;AT4G34680;AT5G25830;AT5G26930;AT5G56860;AT5G66320;AT2G18380;AT3G50870;AT4G36620
TF_motif_seq_0237	GATA; tify	668	+	1	TGATT	AT1G51600;AT2G45050;AT3G06740;AT3G16870;AT3G21175;AT3G24050;AT3G54810;AT3G60530;AT4G17570;AT4G24470;AT4G26150;AT4G32890;AT4G34680;AT5G25830;AT5G26930;AT5G56860;AT5G66320;AT2G18380;AT3G50870;AT4G36620
TF_motif_seq_0237	GATA; tify	771	+	1	CGATG	AT1G51600;AT2G45050;AT3G06740;AT3G16870;AT3G21175;AT3G24050;AT3G54810;AT3G60530;AT4G17570;AT4G24470;AT4G26150;AT4G32890;AT4G34680;AT5G25830;AT5G26930;AT5G56860;AT5G66320;AT2G18380;AT3G50870;AT4G36620
TF_motif_seq_0237	GATA; tify	821	+	1	AGATA	AT1G51600;AT2G45050;AT3G06740;AT3G16870;AT3G21175;AT3G24050;AT3G54810;AT3G60530;AT4G17570;AT4G24470;AT4G26150;AT4G32890;AT4G34680;AT5G25830;AT5G26930;AT5G56860;AT5G66320;AT2G18380;AT3G50870;AT4G36620
TF_motif_seq_0237	GATA; tify	827	+	1	TGATG	AT1G51600;AT2G45050;AT3G06740;AT3G16870;AT3G21175;AT3G24050;AT3G54810;AT3G60530;AT4G17570;AT4G24470;AT4G26150;AT4G32890;AT4G34680;AT5G25830;AT5G26930;AT5G56860;AT5G66320;AT2G18380;AT3G50870;AT4G36620
TF_motif_seq_0237	GATA; tify	876	+	1	TGATA	AT1G51600;AT2G45050;AT3G06740;AT3G16870;AT3G21175;AT3G24050;AT3G54810;AT3G60530;AT4G17570;AT4G24470;AT4G26150;AT4G32890;AT4G34680;AT5G25830;AT5G26930;AT5G56860;AT5G66320;AT2G18380;AT3G50870;AT4G36620
TF_motif_seq_0237	GATA; tify	909	+	1	TGATT	AT1G51600;AT2G45050;AT3G06740;AT3G16870;AT3G21175;AT3G24050;AT3G54810;AT3G60530;AT4G17570;AT4G24470;AT4G26150;AT4G32890;AT4G34680;AT5G25830;AT5G26930;AT5G56860;AT5G66320;AT2G18380;AT3G50870;AT4G36620
TF_motif_seq_0237	GATA; tify	1019	-	1	AATCT	AT1G51600;AT2G45050;AT3G06740;AT3G16870;AT3G21175;AT3G24050;AT3G54810;AT3G60530;AT4G17570;AT4G24470;AT4G26150;AT4G32890;AT4G34680;AT5G25830;AT5G26930;AT5G56860;AT5G66320;AT2G18380;AT3G50870;AT4G36620
TF_motif_seq_0237	GATA; tify	1072	-	1	AATCA	AT1G51600;AT2G45050;AT3G06740;AT3G16870;AT3G21175;AT3G24050;AT3G54810;AT3G60530;AT4G17570;AT4G24470;AT4G26150;AT4G32890;AT4G34680;AT5G25830;AT5G26930;AT5G56860;AT5G66320;AT2G18380;AT3G50870;AT4G36620
TF_motif_seq_0237	GATA; tify	1083	+	1	TGATA	AT1G51600;AT2G45050;AT3G06740;AT3G16870;AT3G21175;AT3G24050;AT3G54810;AT3G60530;AT4G17570;AT4G24470;AT4G26150;AT4G32890;AT4G34680;AT5G25830;AT5G26930;AT5G56860;AT5G66320;AT2G18380;AT3G50870;AT4G36620
TF_motif_seq_0237	GATA; tify	1112	+	1	TGATC	AT1G51600;AT2G45050;AT3G06740;AT3G16870;AT3G21175;AT3G24050;AT3G54810;AT3G60530;AT4G17570;AT4G24470;AT4G26150;AT4G32890;AT4G34680;AT5G25830;AT5G26930;AT5G56860;AT5G66320;AT2G18380;AT3G50870;AT4G36620
TF_motif_seq_0237	GATA; tify	1113	-	1	GATCA	AT1G51600;AT2G45050;AT3G06740;AT3G16870;AT3G21175;AT3G24050;AT3G54810;AT3G60530;AT4G17570;AT4G24470;AT4G26150;AT4G32890;AT4G34680;AT5G25830;AT5G26930;AT5G56860;AT5G66320;AT2G18380;AT3G50870;AT4G36620
TF_motif_seq_0237	GATA; tify	1143	+	1	TGATG	AT1G51600;AT2G45050;AT3G06740;AT3G16870;AT3G21175;AT3G24050;AT3G54810;AT3G60530;AT4G17570;AT4G24470;AT4G26150;AT4G32890;AT4G34680;AT5G25830;AT5G26930;AT5G56860;AT5G66320;AT2G18380;AT3G50870;AT4G36620
TF_motif_seq_0237	GATA; tify	1190	+	1	AGATA	AT1G51600;AT2G45050;AT3G06740;AT3G16870;AT3G21175;AT3G24050;AT3G54810;AT3G60530;AT4G17570;AT4G24470;AT4G26150;AT4G32890;AT4G34680;AT5G25830;AT5G26930;AT5G56860;AT5G66320;AT2G18380;AT3G50870;AT4G36620
TF_motif_seq_0237	GATA; tify	1276	+	1	GGATA	AT1G51600;AT2G45050;AT3G06740;AT3G16870;AT3G21175;AT3G24050;AT3G54810;AT3G60530;AT4G17570;AT4G24470;AT4G26150;AT4G32890;AT4G34680;AT5G25830;AT5G26930;AT5G56860;AT5G66320;AT2G18380;AT3G50870;AT4G36620
TF_motif_seq_0237	GATA; tify	1295	+	1	AGATC	AT1G51600;AT2G45050;AT3G06740;AT3G16870;AT3G21175;AT3G24050;AT3G54810;AT3G60530;AT4G17570;AT4G24470;AT4G26150;AT4G32890;AT4G34680;AT5G25830;AT5G26930;AT5G56860;AT5G66320;AT2G18380;AT3G50870;AT4G36620
TF_motif_seq_0237	GATA; tify	1296	-	1	GATCA	AT1G51600;AT2G45050;AT3G06740;AT3G16870;AT3G21175;AT3G24050;AT3G54810;AT3G60530;AT4G17570;AT4G24470;AT4G26150;AT4G32890;AT4G34680;AT5G25830;AT5G26930;AT5G56860;AT5G66320;AT2G18380;AT3G50870;AT4G36620
TF_motif_seq_0237	GATA; tify	1299	-	1	CATCG	AT1G51600;AT2G45050;AT3G06740;AT3G16870;AT3G21175;AT3G24050;AT3G54810;AT3G60530;AT4G17570;AT4G24470;AT4G26150;AT4G32890;AT4G34680;AT5G25830;AT5G26930;AT5G56860;AT5G66320;AT2G18380;AT3G50870;AT4G36620
TF_motif_seq_0237	GATA; tify	1386	-	1	TATCA	AT1G51600;AT2G45050;AT3G06740;AT3G16870;AT3G21175;AT3G24050;AT3G54810;AT3G60530;AT4G17570;AT4G24470;AT4G26150;AT4G32890;AT4G34680;AT5G25830;AT5G26930;AT5G56860;AT5G66320;AT2G18380;AT3G50870;AT4G36620
TF_motif_seq_0237	GATA; tify	1397	-	1	CATCA	AT1G51600;AT2G45050;AT3G06740;AT3G16870;AT3G21175;AT3G24050;AT3G54810;AT3G60530;AT4G17570;AT4G24470;AT4G26150;AT4G32890;AT4G34680;AT5G25830;AT5G26930;AT5G56860;AT5G66320;AT2G18380;AT3G50870;AT4G36620
TF_motif_seq_0237	GATA; tify	1406	-	1	TATCC	AT1G51600;AT2G45050;AT3G06740;AT3G16870;AT3G21175;AT3G24050;AT3G54810;AT3G60530;AT4G17570;AT4G24470;AT4G26150;AT4G32890;AT4G34680;AT5G25830;AT5G26930;AT5G56860;AT5G66320;AT2G18380;AT3G50870;AT4G36620
TF_motif_seq_0237	GATA; tify	1614	+	1	AGATT	AT1G51600;AT2G45050;AT3G06740;AT3G16870;AT3G21175;AT3G24050;AT3G54810;AT3G60530;AT4G17570;AT4G24470;AT4G26150;AT4G32890;AT4G34680;AT5G25830;AT5G26930;AT5G56860;AT5G66320;AT2G18380;AT3G50870;AT4G36620
TF_motif_seq_0237	GATA; tify	1649	-	1	AATCC	AT1G51600;AT2G45050;AT3G06740;AT3G16870;AT3G21175;AT3G24050;AT3G54810;AT3G60530;AT4G17570;AT4G24470;AT4G26150;AT4G32890;AT4G34680;AT5G25830;AT5G26930;AT5G56860;AT5G66320;AT2G18380;AT3G50870;AT4G36620
TF_motif_seq_0237	GATA; tify	1657	-	1	TATCT	AT1G51600;AT2G45050;AT3G06740;AT3G16870;AT3G21175;AT3G24050;AT3G54810;AT3G60530;AT4G17570;AT4G24470;AT4G26150;AT4G32890;AT4G34680;AT5G25830;AT5G26930;AT5G56860;AT5G66320;AT2G18380;AT3G50870;AT4G36620
TF_motif_seq_0237	GATA; tify	1661	-	1	TATCT	AT1G51600;AT2G45050;AT3G06740;AT3G16870;AT3G21175;AT3G24050;AT3G54810;AT3G60530;AT4G17570;AT4G24470;AT4G26150;AT4G32890;AT4G34680;AT5G25830;AT5G26930;AT5G56860;AT5G66320;AT2G18380;AT3G50870;AT4G36620
TF_motif_seq_0237	GATA; tify	1689	-	1	AATCT	AT1G51600;AT2G45050;AT3G06740;AT3G16870;AT3G21175;AT3G24050;AT3G54810;AT3G60530;AT4G17570;AT4G24470;AT4G26150;AT4G32890;AT4G34680;AT5G25830;AT5G26930;AT5G56860;AT5G66320;AT2G18380;AT3G50870;AT4G36620
TF_motif_seq_0237	GATA; tify	1751	-	1	AATCT	AT1G51600;AT2G45050;AT3G06740;AT3G16870;AT3G21175;AT3G24050;AT3G54810;AT3G60530;AT4G17570;AT4G24470;AT4G26150;AT4G32890;AT4G34680;AT5G25830;AT5G26930;AT5G56860;AT5G66320;AT2G18380;AT3G50870;AT4G36620
TF_motif_seq_0237	GATA; tify	1773	+	1	AGATA	AT1G51600;AT2G45050;AT3G06740;AT3G16870;AT3G21175;AT3G24050;AT3G54810;AT3G60530;AT4G17570;AT4G24470;AT4G26150;AT4G32890;AT4G34680;AT5G25830;AT5G26930;AT5G56860;AT5G66320;AT2G18380;AT3G50870;AT4G36620
TF_motif_seq_0237	GATA; tify	1789	+	1	AGATA	AT1G51600;AT2G45050;AT3G06740;AT3G16870;AT3G21175;AT3G24050;AT3G54810;AT3G60530;AT4G17570;AT4G24470;AT4G26150;AT4G32890;AT4G34680;AT5G25830;AT5G26930;AT5G56860;AT5G66320;AT2G18380;AT3G50870;AT4G36620
TF_motif_seq_0237	GATA; tify	1878	+	1	GGATA	AT1G51600;AT2G45050;AT3G06740;AT3G16870;AT3G21175;AT3G24050;AT3G54810;AT3G60530;AT4G17570;AT4G24470;AT4G26150;AT4G32890;AT4G34680;AT5G25830;AT5G26930;AT5G56860;AT5G66320;AT2G18380;AT3G50870;AT4G36620
TF_motif_seq_0237	GATA; tify	1918	-	1	CATCG	AT1G51600;AT2G45050;AT3G06740;AT3G16870;AT3G21175;AT3G24050;AT3G54810;AT3G60530;AT4G17570;AT4G24470;AT4G26150;AT4G32890;AT4G34680;AT5G25830;AT5G26930;AT5G56860;AT5G66320;AT2G18380;AT3G50870;AT4G36620
TF_motif_seq_0237	GATA; tify	1956	-	1	CATCG	AT1G51600;AT2G45050;AT3G06740;AT3G16870;AT3G21175;AT3G24050;AT3G54810;AT3G60530;AT4G17570;AT4G24470;AT4G26150;AT4G32890;AT4G34680;AT5G25830;AT5G26930;AT5G56860;AT5G66320;AT2G18380;AT3G50870;AT4G36620
TF_motif_seq_0237	GATA; tify	1984	-	1	CATCT	AT1G51600;AT2G45050;AT3G06740;AT3G16870;AT3G21175;AT3G24050;AT3G54810;AT3G60530;AT4G17570;AT4G24470;AT4G26150;AT4G32890;AT4G34680;AT5G25830;AT5G26930;AT5G56860;AT5G66320;AT2G18380;AT3G50870;AT4G36620
TF_motif_seq_0239	Dof	90	+	1	AAAGT	AT1G29160;AT1G64620;AT2G37590;AT3G21270;AT3G45610;AT3G47500;AT4G38000;AT5G39660;AT5G60200;AT5G60850;AT5G62940;AT2G46590;AT1G07640;AT1G21340;AT1G26790;AT1G47655;AT1G51700;AT1G69570;AT2G28510;AT2G28810;AT2G34140;AT3G50410;AT3G55370;AT3G61850;AT4G00940;AT4G21050;AT4G21080;AT4G24060;AT5G02460;AT5G62430;AT5G65590;AT5G66940
TF_motif_seq_0239	Dof	151	-	1	ACTTT	AT1G29160;AT1G64620;AT2G37590;AT3G21270;AT3G45610;AT3G47500;AT4G38000;AT5G39660;AT5G60200;AT5G60850;AT5G62940;AT2G46590;AT1G07640;AT1G21340;AT1G26790;AT1G47655;AT1G51700;AT1G69570;AT2G28510;AT2G28810;AT2G34140;AT3G50410;AT3G55370;AT3G61850;AT4G00940;AT4G21050;AT4G21080;AT4G24060;AT5G02460;AT5G62430;AT5G65590;AT5G66940
TF_motif_seq_0239	Dof	204	-	1	GCTTT	AT1G29160;AT1G64620;AT2G37590;AT3G21270;AT3G45610;AT3G47500;AT4G38000;AT5G39660;AT5G60200;AT5G60850;AT5G62940;AT2G46590;AT1G07640;AT1G21340;AT1G26790;AT1G47655;AT1G51700;AT1G69570;AT2G28510;AT2G28810;AT2G34140;AT3G50410;AT3G55370;AT3G61850;AT4G00940;AT4G21050;AT4G21080;AT4G24060;AT5G02460;AT5G62430;AT5G65590;AT5G66940
TF_motif_seq_0239	Dof	296	+	1	AAGGA	AT1G29160;AT1G64620;AT2G37590;AT3G21270;AT3G45610;AT3G47500;AT4G38000;AT5G39660;AT5G60200;AT5G60850;AT5G62940;AT2G46590;AT1G07640;AT1G21340;AT1G26790;AT1G47655;AT1G51700;AT1G69570;AT2G28510;AT2G28810;AT2G34140;AT3G50410;AT3G55370;AT3G61850;AT4G00940;AT4G21050;AT4G21080;AT4G24060;AT5G02460;AT5G62430;AT5G65590;AT5G66940
TF_motif_seq_0239	Dof	327	+	1	AAAGT	AT1G29160;AT1G64620;AT2G37590;AT3G21270;AT3G45610;AT3G47500;AT4G38000;AT5G39660;AT5G60200;AT5G60850;AT5G62940;AT2G46590;AT1G07640;AT1G21340;AT1G26790;AT1G47655;AT1G51700;AT1G69570;AT2G28510;AT2G28810;AT2G34140;AT3G50410;AT3G55370;AT3G61850;AT4G00940;AT4G21050;AT4G21080;AT4G24060;AT5G02460;AT5G62430;AT5G65590;AT5G66940
TF_motif_seq_0239	Dof	474	-	1	TCTTT	AT1G29160;AT1G64620;AT2G37590;AT3G21270;AT3G45610;AT3G47500;AT4G38000;AT5G39660;AT5G60200;AT5G60850;AT5G62940;AT2G46590;AT1G07640;AT1G21340;AT1G26790;AT1G47655;AT1G51700;AT1G69570;AT2G28510;AT2G28810;AT2G34140;AT3G50410;AT3G55370;AT3G61850;AT4G00940;AT4G21050;AT4G21080;AT4G24060;AT5G02460;AT5G62430;AT5G65590;AT5G66940
TF_motif_seq_0239	Dof	481	-	1	ACTTT	AT1G29160;AT1G64620;AT2G37590;AT3G21270;AT3G45610;AT3G47500;AT4G38000;AT5G39660;AT5G60200;AT5G60850;AT5G62940;AT2G46590;AT1G07640;AT1G21340;AT1G26790;AT1G47655;AT1G51700;AT1G69570;AT2G28510;AT2G28810;AT2G34140;AT3G50410;AT3G55370;AT3G61850;AT4G00940;AT4G21050;AT4G21080;AT4G24060;AT5G02460;AT5G62430;AT5G65590;AT5G66940
TF_motif_seq_0239	Dof	728	+	1	AAGGA	AT1G29160;AT1G64620;AT2G37590;AT3G21270;AT3G45610;AT3G47500;AT4G38000;AT5G39660;AT5G60200;AT5G60850;AT5G62940;AT2G46590;AT1G07640;AT1G21340;AT1G26790;AT1G47655;AT1G51700;AT1G69570;AT2G28510;AT2G28810;AT2G34140;AT3G50410;AT3G55370;AT3G61850;AT4G00940;AT4G21050;AT4G21080;AT4G24060;AT5G02460;AT5G62430;AT5G65590;AT5G66940
TF_motif_seq_0239	Dof	734	+	1	AAAGA	AT1G29160;AT1G64620;AT2G37590;AT3G21270;AT3G45610;AT3G47500;AT4G38000;AT5G39660;AT5G60200;AT5G60850;AT5G62940;AT2G46590;AT1G07640;AT1G21340;AT1G26790;AT1G47655;AT1G51700;AT1G69570;AT2G28510;AT2G28810;AT2G34140;AT3G50410;AT3G55370;AT3G61850;AT4G00940;AT4G21050;AT4G21080;AT4G24060;AT5G02460;AT5G62430;AT5G65590;AT5G66940
TF_motif_seq_0239	Dof	764	+	1	AAAGT	AT1G29160;AT1G64620;AT2G37590;AT3G21270;AT3G45610;AT3G47500;AT4G38000;AT5G39660;AT5G60200;AT5G60850;AT5G62940;AT2G46590;AT1G07640;AT1G21340;AT1G26790;AT1G47655;AT1G51700;AT1G69570;AT2G28510;AT2G28810;AT2G34140;AT3G50410;AT3G55370;AT3G61850;AT4G00940;AT4G21050;AT4G21080;AT4G24060;AT5G02460;AT5G62430;AT5G65590;AT5G66940
TF_motif_seq_0239	Dof	787	+	1	AAAGA	AT1G29160;AT1G64620;AT2G37590;AT3G21270;AT3G45610;AT3G47500;AT4G38000;AT5G39660;AT5G60200;AT5G60850;AT5G62940;AT2G46590;AT1G07640;AT1G21340;AT1G26790;AT1G47655;AT1G51700;AT1G69570;AT2G28510;AT2G28810;AT2G34140;AT3G50410;AT3G55370;AT3G61850;AT4G00940;AT4G21050;AT4G21080;AT4G24060;AT5G02460;AT5G62430;AT5G65590;AT5G66940
TF_motif_seq_0239	Dof	798	+	1	AAAGA	AT1G29160;AT1G64620;AT2G37590;AT3G21270;AT3G45610;AT3G47500;AT4G38000;AT5G39660;AT5G60200;AT5G60850;AT5G62940;AT2G46590;AT1G07640;AT1G21340;AT1G26790;AT1G47655;AT1G51700;AT1G69570;AT2G28510;AT2G28810;AT2G34140;AT3G50410;AT3G55370;AT3G61850;AT4G00940;AT4G21050;AT4G21080;AT4G24060;AT5G02460;AT5G62430;AT5G65590;AT5G66940
TF_motif_seq_0239	Dof	807	+	1	AAAGA	AT1G29160;AT1G64620;AT2G37590;AT3G21270;AT3G45610;AT3G47500;AT4G38000;AT5G39660;AT5G60200;AT5G60850;AT5G62940;AT2G46590;AT1G07640;AT1G21340;AT1G26790;AT1G47655;AT1G51700;AT1G69570;AT2G28510;AT2G28810;AT2G34140;AT3G50410;AT3G55370;AT3G61850;AT4G00940;AT4G21050;AT4G21080;AT4G24060;AT5G02460;AT5G62430;AT5G65590;AT5G66940
TF_motif_seq_0239	Dof	836	+	1	AAAGA	AT1G29160;AT1G64620;AT2G37590;AT3G21270;AT3G45610;AT3G47500;AT4G38000;AT5G39660;AT5G60200;AT5G60850;AT5G62940;AT2G46590;AT1G07640;AT1G21340;AT1G26790;AT1G47655;AT1G51700;AT1G69570;AT2G28510;AT2G28810;AT2G34140;AT3G50410;AT3G55370;AT3G61850;AT4G00940;AT4G21050;AT4G21080;AT4G24060;AT5G02460;AT5G62430;AT5G65590;AT5G66940
TF_motif_seq_0239	Dof	924	-	1	ACTTT	AT1G29160;AT1G64620;AT2G37590;AT3G21270;AT3G45610;AT3G47500;AT4G38000;AT5G39660;AT5G60200;AT5G60850;AT5G62940;AT2G46590;AT1G07640;AT1G21340;AT1G26790;AT1G47655;AT1G51700;AT1G69570;AT2G28510;AT2G28810;AT2G34140;AT3G50410;AT3G55370;AT3G61850;AT4G00940;AT4G21050;AT4G21080;AT4G24060;AT5G02460;AT5G62430;AT5G65590;AT5G66940
TF_motif_seq_0239	Dof	937	-	1	TCTTT	AT1G29160;AT1G64620;AT2G37590;AT3G21270;AT3G45610;AT3G47500;AT4G38000;AT5G39660;AT5G60200;AT5G60850;AT5G62940;AT2G46590;AT1G07640;AT1G21340;AT1G26790;AT1G47655;AT1G51700;AT1G69570;AT2G28510;AT2G28810;AT2G34140;AT3G50410;AT3G55370;AT3G61850;AT4G00940;AT4G21050;AT4G21080;AT4G24060;AT5G02460;AT5G62430;AT5G65590;AT5G66940
TF_motif_seq_0239	Dof	969	+	1	AAAGT	AT1G29160;AT1G64620;AT2G37590;AT3G21270;AT3G45610;AT3G47500;AT4G38000;AT5G39660;AT5G60200;AT5G60850;AT5G62940;AT2G46590;AT1G07640;AT1G21340;AT1G26790;AT1G47655;AT1G51700;AT1G69570;AT2G28510;AT2G28810;AT2G34140;AT3G50410;AT3G55370;AT3G61850;AT4G00940;AT4G21050;AT4G21080;AT4G24060;AT5G02460;AT5G62430;AT5G65590;AT5G66940
TF_motif_seq_0239	Dof	973	-	1	TCTTT	AT1G29160;AT1G64620;AT2G37590;AT3G21270;AT3G45610;AT3G47500;AT4G38000;AT5G39660;AT5G60200;AT5G60850;AT5G62940;AT2G46590;AT1G07640;AT1G21340;AT1G26790;AT1G47655;AT1G51700;AT1G69570;AT2G28510;AT2G28810;AT2G34140;AT3G50410;AT3G55370;AT3G61850;AT4G00940;AT4G21050;AT4G21080;AT4G24060;AT5G02460;AT5G62430;AT5G65590;AT5G66940
TF_motif_seq_0239	Dof	1003	+	1	AAAGA	AT1G29160;AT1G64620;AT2G37590;AT3G21270;AT3G45610;AT3G47500;AT4G38000;AT5G39660;AT5G60200;AT5G60850;AT5G62940;AT2G46590;AT1G07640;AT1G21340;AT1G26790;AT1G47655;AT1G51700;AT1G69570;AT2G28510;AT2G28810;AT2G34140;AT3G50410;AT3G55370;AT3G61850;AT4G00940;AT4G21050;AT4G21080;AT4G24060;AT5G02460;AT5G62430;AT5G65590;AT5G66940
TF_motif_seq_0239	Dof	1021	-	1	TCTTT	AT1G29160;AT1G64620;AT2G37590;AT3G21270;AT3G45610;AT3G47500;AT4G38000;AT5G39660;AT5G60200;AT5G60850;AT5G62940;AT2G46590;AT1G07640;AT1G21340;AT1G26790;AT1G47655;AT1G51700;AT1G69570;AT2G28510;AT2G28810;AT2G34140;AT3G50410;AT3G55370;AT3G61850;AT4G00940;AT4G21050;AT4G21080;AT4G24060;AT5G02460;AT5G62430;AT5G65590;AT5G66940
TF_motif_seq_0239	Dof	1087	+	1	AAAGC	AT1G29160;AT1G64620;AT2G37590;AT3G21270;AT3G45610;AT3G47500;AT4G38000;AT5G39660;AT5G60200;AT5G60850;AT5G62940;AT2G46590;AT1G07640;AT1G21340;AT1G26790;AT1G47655;AT1G51700;AT1G69570;AT2G28510;AT2G28810;AT2G34140;AT3G50410;AT3G55370;AT3G61850;AT4G00940;AT4G21050;AT4G21080;AT4G24060;AT5G02460;AT5G62430;AT5G65590;AT5G66940
TF_motif_seq_0239	Dof	1106	+	1	AAAGA	AT1G29160;AT1G64620;AT2G37590;AT3G21270;AT3G45610;AT3G47500;AT4G38000;AT5G39660;AT5G60200;AT5G60850;AT5G62940;AT2G46590;AT1G07640;AT1G21340;AT1G26790;AT1G47655;AT1G51700;AT1G69570;AT2G28510;AT2G28810;AT2G34140;AT3G50410;AT3G55370;AT3G61850;AT4G00940;AT4G21050;AT4G21080;AT4G24060;AT5G02460;AT5G62430;AT5G65590;AT5G66940
TF_motif_seq_0239	Dof	1135	-	1	ACTTT	AT1G29160;AT1G64620;AT2G37590;AT3G21270;AT3G45610;AT3G47500;AT4G38000;AT5G39660;AT5G60200;AT5G60850;AT5G62940;AT2G46590;AT1G07640;AT1G21340;AT1G26790;AT1G47655;AT1G51700;AT1G69570;AT2G28510;AT2G28810;AT2G34140;AT3G50410;AT3G55370;AT3G61850;AT4G00940;AT4G21050;AT4G21080;AT4G24060;AT5G02460;AT5G62430;AT5G65590;AT5G66940
TF_motif_seq_0239	Dof	1170	-	1	TCTTT	AT1G29160;AT1G64620;AT2G37590;AT3G21270;AT3G45610;AT3G47500;AT4G38000;AT5G39660;AT5G60200;AT5G60850;AT5G62940;AT2G46590;AT1G07640;AT1G21340;AT1G26790;AT1G47655;AT1G51700;AT1G69570;AT2G28510;AT2G28810;AT2G34140;AT3G50410;AT3G55370;AT3G61850;AT4G00940;AT4G21050;AT4G21080;AT4G24060;AT5G02460;AT5G62430;AT5G65590;AT5G66940
TF_motif_seq_0239	Dof	1269	-	1	ACTTT	AT1G29160;AT1G64620;AT2G37590;AT3G21270;AT3G45610;AT3G47500;AT4G38000;AT5G39660;AT5G60200;AT5G60850;AT5G62940;AT2G46590;AT1G07640;AT1G21340;AT1G26790;AT1G47655;AT1G51700;AT1G69570;AT2G28510;AT2G28810;AT2G34140;AT3G50410;AT3G55370;AT3G61850;AT4G00940;AT4G21050;AT4G21080;AT4G24060;AT5G02460;AT5G62430;AT5G65590;AT5G66940
TF_motif_seq_0239	Dof	1364	+	1	AAAGG	AT1G29160;AT1G64620;AT2G37590;AT3G21270;AT3G45610;AT3G47500;AT4G38000;AT5G39660;AT5G60200;AT5G60850;AT5G62940;AT2G46590;AT1G07640;AT1G21340;AT1G26790;AT1G47655;AT1G51700;AT1G69570;AT2G28510;AT2G28810;AT2G34140;AT3G50410;AT3G55370;AT3G61850;AT4G00940;AT4G21050;AT4G21080;AT4G24060;AT5G02460;AT5G62430;AT5G65590;AT5G66940
TF_motif_seq_0239	Dof	1365	+	1	AAGGT	AT1G29160;AT1G64620;AT2G37590;AT3G21270;AT3G45610;AT3G47500;AT4G38000;AT5G39660;AT5G60200;AT5G60850;AT5G62940;AT2G46590;AT1G07640;AT1G21340;AT1G26790;AT1G47655;AT1G51700;AT1G69570;AT2G28510;AT2G28810;AT2G34140;AT3G50410;AT3G55370;AT3G61850;AT4G00940;AT4G21050;AT4G21080;AT4G24060;AT5G02460;AT5G62430;AT5G65590;AT5G66940
TF_motif_seq_0239	Dof	1414	+	1	AAAGA	AT1G29160;AT1G64620;AT2G37590;AT3G21270;AT3G45610;AT3G47500;AT4G38000;AT5G39660;AT5G60200;AT5G60850;AT5G62940;AT2G46590;AT1G07640;AT1G21340;AT1G26790;AT1G47655;AT1G51700;AT1G69570;AT2G28510;AT2G28810;AT2G34140;AT3G50410;AT3G55370;AT3G61850;AT4G00940;AT4G21050;AT4G21080;AT4G24060;AT5G02460;AT5G62430;AT5G65590;AT5G66940
TF_motif_seq_0239	Dof	1482	+	1	AAAGA	AT1G29160;AT1G64620;AT2G37590;AT3G21270;AT3G45610;AT3G47500;AT4G38000;AT5G39660;AT5G60200;AT5G60850;AT5G62940;AT2G46590;AT1G07640;AT1G21340;AT1G26790;AT1G47655;AT1G51700;AT1G69570;AT2G28510;AT2G28810;AT2G34140;AT3G50410;AT3G55370;AT3G61850;AT4G00940;AT4G21050;AT4G21080;AT4G24060;AT5G02460;AT5G62430;AT5G65590;AT5G66940
TF_motif_seq_0239	Dof	1486	+	1	AAAGA	AT1G29160;AT1G64620;AT2G37590;AT3G21270;AT3G45610;AT3G47500;AT4G38000;AT5G39660;AT5G60200;AT5G60850;AT5G62940;AT2G46590;AT1G07640;AT1G21340;AT1G26790;AT1G47655;AT1G51700;AT1G69570;AT2G28510;AT2G28810;AT2G34140;AT3G50410;AT3G55370;AT3G61850;AT4G00940;AT4G21050;AT4G21080;AT4G24060;AT5G02460;AT5G62430;AT5G65590;AT5G66940
TF_motif_seq_0239	Dof	1550	-	1	TCCTT	AT1G29160;AT1G64620;AT2G37590;AT3G21270;AT3G45610;AT3G47500;AT4G38000;AT5G39660;AT5G60200;AT5G60850;AT5G62940;AT2G46590;AT1G07640;AT1G21340;AT1G26790;AT1G47655;AT1G51700;AT1G69570;AT2G28510;AT2G28810;AT2G34140;AT3G50410;AT3G55370;AT3G61850;AT4G00940;AT4G21050;AT4G21080;AT4G24060;AT5G02460;AT5G62430;AT5G65590;AT5G66940
TF_motif_seq_0239	Dof	1551	-	1	CCTTT	AT1G29160;AT1G64620;AT2G37590;AT3G21270;AT3G45610;AT3G47500;AT4G38000;AT5G39660;AT5G60200;AT5G60850;AT5G62940;AT2G46590;AT1G07640;AT1G21340;AT1G26790;AT1G47655;AT1G51700;AT1G69570;AT2G28510;AT2G28810;AT2G34140;AT3G50410;AT3G55370;AT3G61850;AT4G00940;AT4G21050;AT4G21080;AT4G24060;AT5G02460;AT5G62430;AT5G65590;AT5G66940
TF_motif_seq_0239	Dof	1559	+	1	AAAGT	AT1G29160;AT1G64620;AT2G37590;AT3G21270;AT3G45610;AT3G47500;AT4G38000;AT5G39660;AT5G60200;AT5G60850;AT5G62940;AT2G46590;AT1G07640;AT1G21340;AT1G26790;AT1G47655;AT1G51700;AT1G69570;AT2G28510;AT2G28810;AT2G34140;AT3G50410;AT3G55370;AT3G61850;AT4G00940;AT4G21050;AT4G21080;AT4G24060;AT5G02460;AT5G62430;AT5G65590;AT5G66940
TF_motif_seq_0239	Dof	1593	-	1	ACTTT	AT1G29160;AT1G64620;AT2G37590;AT3G21270;AT3G45610;AT3G47500;AT4G38000;AT5G39660;AT5G60200;AT5G60850;AT5G62940;AT2G46590;AT1G07640;AT1G21340;AT1G26790;AT1G47655;AT1G51700;AT1G69570;AT2G28510;AT2G28810;AT2G34140;AT3G50410;AT3G55370;AT3G61850;AT4G00940;AT4G21050;AT4G21080;AT4G24060;AT5G02460;AT5G62430;AT5G65590;AT5G66940
TF_motif_seq_0239	Dof	1638	-	1	CCCTT	AT1G29160;AT1G64620;AT2G37590;AT3G21270;AT3G45610;AT3G47500;AT4G38000;AT5G39660;AT5G60200;AT5G60850;AT5G62940;AT2G46590;AT1G07640;AT1G21340;AT1G26790;AT1G47655;AT1G51700;AT1G69570;AT2G28510;AT2G28810;AT2G34140;AT3G50410;AT3G55370;AT3G61850;AT4G00940;AT4G21050;AT4G21080;AT4G24060;AT5G02460;AT5G62430;AT5G65590;AT5G66940
TF_motif_seq_0239	Dof	1742	+	1	AAAGT	AT1G29160;AT1G64620;AT2G37590;AT3G21270;AT3G45610;AT3G47500;AT4G38000;AT5G39660;AT5G60200;AT5G60850;AT5G62940;AT2G46590;AT1G07640;AT1G21340;AT1G26790;AT1G47655;AT1G51700;AT1G69570;AT2G28510;AT2G28810;AT2G34140;AT3G50410;AT3G55370;AT3G61850;AT4G00940;AT4G21050;AT4G21080;AT4G24060;AT5G02460;AT5G62430;AT5G65590;AT5G66940
TF_motif_seq_0239	Dof	1787	+	1	AAAGA	AT1G29160;AT1G64620;AT2G37590;AT3G21270;AT3G45610;AT3G47500;AT4G38000;AT5G39660;AT5G60200;AT5G60850;AT5G62940;AT2G46590;AT1G07640;AT1G21340;AT1G26790;AT1G47655;AT1G51700;AT1G69570;AT2G28510;AT2G28810;AT2G34140;AT3G50410;AT3G55370;AT3G61850;AT4G00940;AT4G21050;AT4G21080;AT4G24060;AT5G02460;AT5G62430;AT5G65590;AT5G66940
TF_motif_seq_0239	Dof	1846	+	1	AAAGG	AT1G29160;AT1G64620;AT2G37590;AT3G21270;AT3G45610;AT3G47500;AT4G38000;AT5G39660;AT5G60200;AT5G60850;AT5G62940;AT2G46590;AT1G07640;AT1G21340;AT1G26790;AT1G47655;AT1G51700;AT1G69570;AT2G28510;AT2G28810;AT2G34140;AT3G50410;AT3G55370;AT3G61850;AT4G00940;AT4G21050;AT4G21080;AT4G24060;AT5G02460;AT5G62430;AT5G65590;AT5G66940
TF_motif_seq_0239	Dof	1847	+	1	AAGGC	AT1G29160;AT1G64620;AT2G37590;AT3G21270;AT3G45610;AT3G47500;AT4G38000;AT5G39660;AT5G60200;AT5G60850;AT5G62940;AT2G46590;AT1G07640;AT1G21340;AT1G26790;AT1G47655;AT1G51700;AT1G69570;AT2G28510;AT2G28810;AT2G34140;AT3G50410;AT3G55370;AT3G61850;AT4G00940;AT4G21050;AT4G21080;AT4G24060;AT5G02460;AT5G62430;AT5G65590;AT5G66940
TF_motif_seq_0239	Dof	1899	-	1	TCCTT	AT1G29160;AT1G64620;AT2G37590;AT3G21270;AT3G45610;AT3G47500;AT4G38000;AT5G39660;AT5G60200;AT5G60850;AT5G62940;AT2G46590;AT1G07640;AT1G21340;AT1G26790;AT1G47655;AT1G51700;AT1G69570;AT2G28510;AT2G28810;AT2G34140;AT3G50410;AT3G55370;AT3G61850;AT4G00940;AT4G21050;AT4G21080;AT4G24060;AT5G02460;AT5G62430;AT5G65590;AT5G66940
TF_motif_seq_0239	Dof	1938	-	1	TCCTT	AT1G29160;AT1G64620;AT2G37590;AT3G21270;AT3G45610;AT3G47500;AT4G38000;AT5G39660;AT5G60200;AT5G60850;AT5G62940;AT2G46590;AT1G07640;AT1G21340;AT1G26790;AT1G47655;AT1G51700;AT1G69570;AT2G28510;AT2G28810;AT2G34140;AT3G50410;AT3G55370;AT3G61850;AT4G00940;AT4G21050;AT4G21080;AT4G24060;AT5G02460;AT5G62430;AT5G65590;AT5G66940
TF_motif_seq_0239	Dof	1943	-	1	GCTTT	AT1G29160;AT1G64620;AT2G37590;AT3G21270;AT3G45610;AT3G47500;AT4G38000;AT5G39660;AT5G60200;AT5G60850;AT5G62940;AT2G46590;AT1G07640;AT1G21340;AT1G26790;AT1G47655;AT1G51700;AT1G69570;AT2G28510;AT2G28810;AT2G34140;AT3G50410;AT3G55370;AT3G61850;AT4G00940;AT4G21050;AT4G21080;AT4G24060;AT5G02460;AT5G62430;AT5G65590;AT5G66940
TF_motif_seq_0239	Dof	1970	+	1	AAAGC	AT1G29160;AT1G64620;AT2G37590;AT3G21270;AT3G45610;AT3G47500;AT4G38000;AT5G39660;AT5G60200;AT5G60850;AT5G62940;AT2G46590;AT1G07640;AT1G21340;AT1G26790;AT1G47655;AT1G51700;AT1G69570;AT2G28510;AT2G28810;AT2G34140;AT3G50410;AT3G55370;AT3G61850;AT4G00940;AT4G21050;AT4G21080;AT4G24060;AT5G02460;AT5G62430;AT5G65590;AT5G66940
TF_motif_seq_0239	Dof	1988	-	1	TCTTT	AT1G29160;AT1G64620;AT2G37590;AT3G21270;AT3G45610;AT3G47500;AT4G38000;AT5G39660;AT5G60200;AT5G60850;AT5G62940;AT2G46590;AT1G07640;AT1G21340;AT1G26790;AT1G47655;AT1G51700;AT1G69570;AT2G28510;AT2G28810;AT2G34140;AT3G50410;AT3G55370;AT3G61850;AT4G00940;AT4G21050;AT4G21080;AT4G24060;AT5G02460;AT5G62430;AT5G65590;AT5G66940
TF_motif_seq_0240	bZIP	50	-	1	GACGT	AT3G54620;AT4G02640
TF_motif_seq_0240	bZIP	51	+	1	ACGTC	AT3G54620;AT4G02640
TF_motif_seq_0240	bZIP	80	-	1	CACGT	AT3G54620;AT4G02640
TF_motif_seq_0240	bZIP	81	+	1	ACGTC	AT3G54620;AT4G02640
TF_motif_seq_0240	bZIP	115	-	1	GACGT	AT3G54620;AT4G02640
TF_motif_seq_0240	bZIP	116	+	1	ACGTT	AT3G54620;AT4G02640
TF_motif_seq_0240	bZIP	127	-	1	GACGT	AT3G54620;AT4G02640
TF_motif_seq_0240	bZIP	128	+	1	ACGTA	AT3G54620;AT4G02640
TF_motif_seq_0240	bZIP	139	-	1	GACGT	AT3G54620;AT4G02640
TF_motif_seq_0240	bZIP	140	+	1	ACGTC	AT3G54620;AT4G02640
TF_motif_seq_0240	bZIP	444	-	1	AACGT	AT3G54620;AT4G02640
TF_motif_seq_0240	bZIP	445	+	1	ACGTC	AT3G54620;AT4G02640
TF_motif_seq_0240	bZIP	463	-	1	TACGT	AT3G54620;AT4G02640
TF_motif_seq_0240	bZIP	464	+	1	ACGTT	AT3G54620;AT4G02640
TF_motif_seq_0240	bZIP	1541	-	1	GACGT	AT3G54620;AT4G02640
TF_motif_seq_0240	bZIP	1542	+	1	ACGTT	AT3G54620;AT4G02640
TF_motif_seq_0240	bZIP	1632	-	1	TACGT	AT3G54620;AT4G02640
TF_motif_seq_0240	bZIP	1633	+	1	ACGTA	AT3G54620;AT4G02640
TF_motif_seq_0240	bZIP	1813	-	1	TACGT	AT3G54620;AT4G02640
TF_motif_seq_0240	bZIP	1814	+	1	ACGTA	AT3G54620;AT4G02640
TF_motif_seq_0241	ZF-HD	304	-	1	ATAAT	AT1G75240
TF_motif_seq_0241	ZF-HD	495	-	1	GTAAT	AT1G75240
TF_motif_seq_0241	ZF-HD	530	-	1	TTAAT	AT1G75240
TF_motif_seq_0241	ZF-HD	542	+	1	ATTAT	AT1G75240
TF_motif_seq_0241	ZF-HD	552	+	1	ATTAT	AT1G75240
TF_motif_seq_0241	ZF-HD	561	-	1	CTAAT	AT1G75240
TF_motif_seq_0241	ZF-HD	576	-	1	ATAAT	AT1G75240
TF_motif_seq_0241	ZF-HD	579	+	1	ATTAT	AT1G75240
TF_motif_seq_0241	ZF-HD	582	-	1	ATAAT	AT1G75240
TF_motif_seq_0241	ZF-HD	597	+	1	ATTAG	AT1G75240
TF_motif_seq_0241	ZF-HD	672	-	1	TTAAT	AT1G75240
TF_motif_seq_0241	ZF-HD	675	+	1	ATTAT	AT1G75240
TF_motif_seq_0241	ZF-HD	680	-	1	TTAAT	AT1G75240
TF_motif_seq_0241	ZF-HD	683	+	1	ATTAT	AT1G75240
TF_motif_seq_0241	ZF-HD	688	-	1	TTAAT	AT1G75240
TF_motif_seq_0241	ZF-HD	691	+	1	ATTAT	AT1G75240
TF_motif_seq_0241	ZF-HD	704	+	1	ATTAG	AT1G75240
TF_motif_seq_0241	ZF-HD	858	-	1	TTAAT	AT1G75240
TF_motif_seq_0241	ZF-HD	886	-	1	ATAAT	AT1G75240
TF_motif_seq_0241	ZF-HD	889	+	1	ATTAT	AT1G75240
TF_motif_seq_0241	ZF-HD	942	-	1	CTAAT	AT1G75240
TF_motif_seq_0241	ZF-HD	1079	-	1	ATAAT	AT1G75240
TF_motif_seq_0241	ZF-HD	1122	+	1	ATTAA	AT1G75240
TF_motif_seq_0241	ZF-HD	1183	-	1	TTAAT	AT1G75240
TF_motif_seq_0241	ZF-HD	1240	+	1	ATTAA	AT1G75240
TF_motif_seq_0241	ZF-HD	1241	-	1	TTAAT	AT1G75240
TF_motif_seq_0241	ZF-HD	1255	-	1	TTAAT	AT1G75240
TF_motif_seq_0241	ZF-HD	1258	-	1	ATAAT	AT1G75240
TF_motif_seq_0241	ZF-HD	1278	-	1	ATAAT	AT1G75240
TF_motif_seq_0241	ZF-HD	1286	+	1	ATTAG	AT1G75240
TF_motif_seq_0241	ZF-HD	1375	-	1	CTAAT	AT1G75240
TF_motif_seq_0241	ZF-HD	1378	+	1	ATTAG	AT1G75240
TF_motif_seq_0241	ZF-HD	1402	-	1	ATAAT	AT1G75240
TF_motif_seq_0241	ZF-HD	1440	-	1	ATAAT	AT1G75240
TF_motif_seq_0241	ZF-HD	1443	+	1	ATTAA	AT1G75240
TF_motif_seq_0241	ZF-HD	1467	-	1	GTAAT	AT1G75240
TF_motif_seq_0241	ZF-HD	1525	+	1	ATTAG	AT1G75240
TF_motif_seq_0241	ZF-HD	1568	-	1	ATAAT	AT1G75240
TF_motif_seq_0241	ZF-HD	1609	-	1	CTAAT	AT1G75240
TF_motif_seq_0241	ZF-HD	1616	+	1	ATTAA	AT1G75240
TF_motif_seq_0241	ZF-HD	1623	+	1	ATTAA	AT1G75240
TF_motif_seq_0241	ZF-HD	1928	+	1	ATTAC	AT1G75240
TF_motif_seq_0243	GATA; tify	22	+	1	GATAT	AT1G51600;AT2G45050;AT3G06740;AT3G16870;AT3G21175;AT3G24050;AT3G54810;AT3G60530;AT4G17570;AT4G24470;AT4G26150;AT4G32890;AT4G34680;AT5G25830;AT5G26930;AT5G56860;AT5G66320;AT2G18380;AT3G50870;AT4G36620
TF_motif_seq_0243	GATA; tify	59	+	1	GATAC	AT1G51600;AT2G45050;AT3G06740;AT3G16870;AT3G21175;AT3G24050;AT3G54810;AT3G60530;AT4G17570;AT4G24470;AT4G26150;AT4G32890;AT4G34680;AT5G25830;AT5G26930;AT5G56860;AT5G66320;AT2G18380;AT3G50870;AT4G36620
TF_motif_seq_0243	GATA; tify	94	-	1	TTATC	AT1G51600;AT2G45050;AT3G06740;AT3G16870;AT3G21175;AT3G24050;AT3G54810;AT3G60530;AT4G17570;AT4G24470;AT4G26150;AT4G32890;AT4G34680;AT5G25830;AT5G26930;AT5G56860;AT5G66320;AT2G18380;AT3G50870;AT4G36620
TF_motif_seq_0243	GATA; tify	250	+	1	GATAT	AT1G51600;AT2G45050;AT3G06740;AT3G16870;AT3G21175;AT3G24050;AT3G54810;AT3G60530;AT4G17570;AT4G24470;AT4G26150;AT4G32890;AT4G34680;AT5G25830;AT5G26930;AT5G56860;AT5G66320;AT2G18380;AT3G50870;AT4G36620
TF_motif_seq_0243	GATA; tify	251	-	1	ATATC	AT1G51600;AT2G45050;AT3G06740;AT3G16870;AT3G21175;AT3G24050;AT3G54810;AT3G60530;AT4G17570;AT4G24470;AT4G26150;AT4G32890;AT4G34680;AT5G25830;AT5G26930;AT5G56860;AT5G66320;AT2G18380;AT3G50870;AT4G36620
TF_motif_seq_0243	GATA; tify	342	-	1	ATATC	AT1G51600;AT2G45050;AT3G06740;AT3G16870;AT3G21175;AT3G24050;AT3G54810;AT3G60530;AT4G17570;AT4G24470;AT4G26150;AT4G32890;AT4G34680;AT5G25830;AT5G26930;AT5G56860;AT5G66320;AT2G18380;AT3G50870;AT4G36620
TF_motif_seq_0243	GATA; tify	822	+	1	GATAT	AT1G51600;AT2G45050;AT3G06740;AT3G16870;AT3G21175;AT3G24050;AT3G54810;AT3G60530;AT4G17570;AT4G24470;AT4G26150;AT4G32890;AT4G34680;AT5G25830;AT5G26930;AT5G56860;AT5G66320;AT2G18380;AT3G50870;AT4G36620
TF_motif_seq_0243	GATA; tify	877	+	1	GATAT	AT1G51600;AT2G45050;AT3G06740;AT3G16870;AT3G21175;AT3G24050;AT3G54810;AT3G60530;AT4G17570;AT4G24470;AT4G26150;AT4G32890;AT4G34680;AT5G25830;AT5G26930;AT5G56860;AT5G66320;AT2G18380;AT3G50870;AT4G36620
TF_motif_seq_0243	GATA; tify	1084	+	1	GATAA	AT1G51600;AT2G45050;AT3G06740;AT3G16870;AT3G21175;AT3G24050;AT3G54810;AT3G60530;AT4G17570;AT4G24470;AT4G26150;AT4G32890;AT4G34680;AT5G25830;AT5G26930;AT5G56860;AT5G66320;AT2G18380;AT3G50870;AT4G36620
TF_motif_seq_0243	GATA; tify	1191	+	1	GATAA	AT1G51600;AT2G45050;AT3G06740;AT3G16870;AT3G21175;AT3G24050;AT3G54810;AT3G60530;AT4G17570;AT4G24470;AT4G26150;AT4G32890;AT4G34680;AT5G25830;AT5G26930;AT5G56860;AT5G66320;AT2G18380;AT3G50870;AT4G36620
TF_motif_seq_0243	GATA; tify	1277	+	1	GATAA	AT1G51600;AT2G45050;AT3G06740;AT3G16870;AT3G21175;AT3G24050;AT3G54810;AT3G60530;AT4G17570;AT4G24470;AT4G26150;AT4G32890;AT4G34680;AT5G25830;AT5G26930;AT5G56860;AT5G66320;AT2G18380;AT3G50870;AT4G36620
TF_motif_seq_0243	GATA; tify	1385	-	1	ATATC	AT1G51600;AT2G45050;AT3G06740;AT3G16870;AT3G21175;AT3G24050;AT3G54810;AT3G60530;AT4G17570;AT4G24470;AT4G26150;AT4G32890;AT4G34680;AT5G25830;AT5G26930;AT5G56860;AT5G66320;AT2G18380;AT3G50870;AT4G36620
TF_motif_seq_0243	GATA; tify	1405	-	1	ATATC	AT1G51600;AT2G45050;AT3G06740;AT3G16870;AT3G21175;AT3G24050;AT3G54810;AT3G60530;AT4G17570;AT4G24470;AT4G26150;AT4G32890;AT4G34680;AT5G25830;AT5G26930;AT5G56860;AT5G66320;AT2G18380;AT3G50870;AT4G36620
TF_motif_seq_0243	GATA; tify	1656	-	1	CTATC	AT1G51600;AT2G45050;AT3G06740;AT3G16870;AT3G21175;AT3G24050;AT3G54810;AT3G60530;AT4G17570;AT4G24470;AT4G26150;AT4G32890;AT4G34680;AT5G25830;AT5G26930;AT5G56860;AT5G66320;AT2G18380;AT3G50870;AT4G36620
TF_motif_seq_0243	GATA; tify	1660	-	1	CTATC	AT1G51600;AT2G45050;AT3G06740;AT3G16870;AT3G21175;AT3G24050;AT3G54810;AT3G60530;AT4G17570;AT4G24470;AT4G26150;AT4G32890;AT4G34680;AT5G25830;AT5G26930;AT5G56860;AT5G66320;AT2G18380;AT3G50870;AT4G36620
TF_motif_seq_0243	GATA; tify	1774	+	1	GATAG	AT1G51600;AT2G45050;AT3G06740;AT3G16870;AT3G21175;AT3G24050;AT3G54810;AT3G60530;AT4G17570;AT4G24470;AT4G26150;AT4G32890;AT4G34680;AT5G25830;AT5G26930;AT5G56860;AT5G66320;AT2G18380;AT3G50870;AT4G36620
TF_motif_seq_0243	GATA; tify	1790	+	1	GATAG	AT1G51600;AT2G45050;AT3G06740;AT3G16870;AT3G21175;AT3G24050;AT3G54810;AT3G60530;AT4G17570;AT4G24470;AT4G26150;AT4G32890;AT4G34680;AT5G25830;AT5G26930;AT5G56860;AT5G66320;AT2G18380;AT3G50870;AT4G36620
TF_motif_seq_0243	GATA; tify	1879	+	1	GATAT	AT1G51600;AT2G45050;AT3G06740;AT3G16870;AT3G21175;AT3G24050;AT3G54810;AT3G60530;AT4G17570;AT4G24470;AT4G26150;AT4G32890;AT4G34680;AT5G25830;AT5G26930;AT5G56860;AT5G66320;AT2G18380;AT3G50870;AT4G36620
TF_motif_seq_0244	SBP	329	-	1	AGTAC	AT2G33810;AT2G47070
TF_motif_seq_0244	SBP	330	+	1	GTACC	AT2G33810;AT2G47070
TF_motif_seq_0244	SBP	360	-	1	AGTAC	AT2G33810;AT2G47070
TF_motif_seq_0244	SBP	361	+	1	GTACC	AT2G33810;AT2G47070
TF_motif_seq_0244	SBP	766	-	1	AGTAC	AT2G33810;AT2G47070
TF_motif_seq_0244	SBP	767	+	1	GTACC	AT2G33810;AT2G47070
TF_motif_seq_0244	SBP	1627	-	1	AGTAC	AT2G33810;AT2G47070
TF_motif_seq_0244	SBP	1628	+	1	GTACT	AT2G33810;AT2G47070
TF_motif_seq_0244	SBP	1634	-	1	CGTAC	AT2G33810;AT2G47070
TF_motif_seq_0244	SBP	1635	+	1	GTACC	AT2G33810;AT2G47070
TF_motif_seq_0244	SBP	1732	-	1	TGTAC	AT2G33810;AT2G47070
TF_motif_seq_0244	SBP	1733	+	1	GTACA	AT2G33810;AT2G47070
TF_motif_seq_0244	SBP	1815	-	1	CGTAC	AT2G33810;AT2G47070
TF_motif_seq_0244	SBP	1816	+	1	GTACA	AT2G33810;AT2G47070
TF_motif_seq_0246	Homeodomain; TALE	49	+	1	TGACG	AT1G23380;AT1G62360;AT1G70510;AT4G08150
TF_motif_seq_0246	Homeodomain; TALE	138	+	1	TGACG	AT1G23380;AT1G62360;AT1G70510;AT4G08150
TF_motif_seq_0246	Homeodomain; TALE	602	+	1	TGACA	AT1G23380;AT1G62360;AT1G70510;AT4G08150
TF_motif_seq_0246	Homeodomain; TALE	759	+	1	TGACA	AT1G23380;AT1G62360;AT1G70510;AT4G08150
TF_motif_seq_0246	Homeodomain; TALE	1133	+	1	TGACT	AT1G23380;AT1G62360;AT1G70510;AT4G08150
TF_motif_seq_0246	Homeodomain; TALE	1246	-	1	TGTCA	AT1G23380;AT1G62360;AT1G70510;AT4G08150
TF_motif_seq_0246	Homeodomain; TALE	1339	+	1	TGACA	AT1G23380;AT1G62360;AT1G70510;AT4G08150
TF_motif_seq_0246	Homeodomain; TALE	1458	-	1	GGTCA	AT1G23380;AT1G62360;AT1G70510;AT4G08150
TF_motif_seq_0252	Myb/SANT; MYB; ARR-B;MYB;ARR-B	1019	-	1	AATCT	AT2G01760;AT3G16857;AT4G16110;AT4G18020;AT4G31920;AT5G58080;AT1G67710;AT1G49190;AT2G25180;AT5G49240
TF_motif_seq_0252	Myb/SANT; MYB; ARR-B;MYB;ARR-B	1614	+	1	AGATT	AT2G01760;AT3G16857;AT4G16110;AT4G18020;AT4G31920;AT5G58080;AT1G67710;AT1G49190;AT2G25180;AT5G49240
TF_motif_seq_0252	Myb/SANT; MYB; ARR-B;MYB;ARR-B	1649	-	1	AATCC	AT2G01760;AT3G16857;AT4G16110;AT4G18020;AT4G31920;AT5G58080;AT1G67710;AT1G49190;AT2G25180;AT5G49240
TF_motif_seq_0252	Myb/SANT; MYB; ARR-B;MYB;ARR-B	1689	-	1	AATCT	AT2G01760;AT3G16857;AT4G16110;AT4G18020;AT4G31920;AT5G58080;AT1G67710;AT1G49190;AT2G25180;AT5G49240
TF_motif_seq_0252	Myb/SANT; MYB; ARR-B;MYB;ARR-B	1751	-	1	AATCT	AT2G01760;AT3G16857;AT4G16110;AT4G18020;AT4G31920;AT5G58080;AT1G67710;AT1G49190;AT2G25180;AT5G49240
TF_motif_seq_0254	AP2; ERF	6	+	1	ATCTA	AT3G14230
TF_motif_seq_0254	AP2; ERF	248	-	1	TAGAT	AT3G14230
TF_motif_seq_0254	AP2; ERF	1189	-	1	TAGAT	AT3G14230
TF_motif_seq_0254	AP2; ERF	1294	-	1	TAGAT	AT3G14230
TF_motif_seq_0254	AP2; ERF	1613	-	1	TAGAT	AT3G14230
TF_motif_seq_0254	AP2; ERF	1658	+	1	ATCTA	AT3G14230
TF_motif_seq_0254	AP2; ERF	1662	+	1	ATCTA	AT3G14230
TF_motif_seq_0255	AP2; RAV; B3	75	-	1	TGTTG	AT1G25560;AT1G13260
TF_motif_seq_0255	AP2; RAV; B3	365	+	1	CAACA	AT1G25560;AT1G13260
TF_motif_seq_0255	AP2; RAV; B3	398	+	1	CAACA	AT1G25560;AT1G13260
TF_motif_seq_0255	AP2; RAV; B3	440	+	1	CAACA	AT1G25560;AT1G13260
TF_motif_seq_0255	AP2; RAV; B3	980	+	1	CAACA	AT1G25560;AT1G13260
TF_motif_seq_0255	AP2; RAV; B3	983	+	1	CAACA	AT1G25560;AT1G13260
TF_motif_seq_0255	AP2; RAV; B3	994	+	1	CAACA	AT1G25560;AT1G13260
TF_motif_seq_0257	NF-YB;NF-YA;NF-YC	723	-	1	ATTGG	AT1G09030;AT1G17590;AT1G21970;AT1G30500;AT1G54160;AT1G54830;AT1G56170;AT1G72830;AT2G38880;AT2G47810;AT3G05690;AT3G14020;AT3G20910;AT3G53340;AT4G14540;AT5G06510;AT5G12840;AT5G27910;AT5G38140;AT5G47640;AT5G47670;AT5G50470;AT5G50480
TF_motif_seq_0258	Dehydrin	83	-	1	GTCGG	U01377
TF_motif_seq_0258	Dehydrin	113	+	1	CCGAC	U01377
TF_motif_seq_0258	Dehydrin	125	+	1	CCGAC	U01377
TF_motif_seq_0258	Dehydrin	142	-	1	GTCGG	U01377
TF_motif_seq_0258	Dehydrin	447	-	1	GTCGG	U01377
TF_motif_seq_0267	Trihelix	148	+	1	GTTAC	AT5G01380
TF_motif_seq_0267	Trihelix	269	+	1	GTTAC	AT5G01380
TF_motif_seq_0267	Trihelix	776	-	1	GTAAC	AT5G01380
TF_motif_seq_0267	Trihelix	902	+	1	GTTAC	AT5G01380
TF_motif_seq_0267	Trihelix	1303	+	1	GTTAC	AT5G01380
TF_motif_seq_0270	WRKY	1133	+	1	TGACT	AT1G13960;AT1G18860;AT1G29280;AT1G29860;AT1G30650;AT1G55600;AT1G62300;AT1G64000;AT1G66550;AT1G68150;AT1G69310;AT1G69810;AT1G80590;AT1G80840;AT2G03340;AT2G23320;AT2G24570;AT2G25000;AT2G30250;AT2G30590;AT2G34830;AT2G37260;AT2G38470;AT2G40740;AT2G40750;AT2G44745;AT2G46130;AT2G46400;AT2G47260;AT3G01080;AT3G01970;AT3G04670;AT3G56400;AT3G58710;AT4G01250;AT4G01720;AT4G04450;AT4G12020;AT4G18170;AT4G22070…
TF_motif_seq_0270	WRKY	1458	-	1	GGTCA	AT1G13960;AT1G18860;AT1G29280;AT1G29860;AT1G30650;AT1G55600;AT1G62300;AT1G64000;AT1G66550;AT1G68150;AT1G69310;AT1G69810;AT1G80590;AT1G80840;AT2G03340;AT2G23320;AT2G24570;AT2G25000;AT2G30250;AT2G30590;AT2G34830;AT2G37260;AT2G38470;AT2G40740;AT2G40750;AT2G44745;AT2G46130;AT2G46400;AT2G47260;AT3G01080;AT3G01970;AT3G04670;AT3G56400;AT3G58710;AT4G01250;AT4G01720;AT4G04450;AT4G12020;AT4G18170;AT4G22070…
TF_motif_seq_0271	bZIP	49	+	1	TGACG	AT1G77920;AT3G12250;AT5G06950;AT5G06960;AT5G10030;AT5G65210;AT1G22070
TF_motif_seq_0271	bZIP	138	+	1	TGACG	AT1G77920;AT3G12250;AT5G06950;AT5G06960;AT5G10030;AT5G65210;AT1G22070
TF_motif_seq_0281	bZIP	1107	+	1	AAGAAt	AT1G68640
TF_motif_seq_0281	bZIP	1212	+	1	AAGAAt	AT1G68640
TF_motif_seq_0281	bZIP	1748	+	1	AAGAAt	AT1G68640
TF_motif_seq_0287	bZIP	1289	-	1	aGCAGT	AT1G43700
TF_motif_seq_0292	AP2; ERF;ERF	124	+	1	gCCGAC	AT1G12610;AT1G63030;AT1G75490;AT3G57600;AT4G25470;AT4G25480;AT4G25490;AT5G05410;AT5G18450;AT5G51990;AT2G38340;AT3G11020
TF_motif_seq_0292	AP2; ERF;ERF	142	-	1	GTCGGt	AT1G12610;AT1G63030;AT1G75490;AT3G57600;AT4G25470;AT4G25480;AT4G25490;AT5G05410;AT5G18450;AT5G51990;AT2G38340;AT3G11020
TF_motif_seq_0292	AP2; ERF;ERF	447	-	1	GTCGGc	AT1G12610;AT1G63030;AT1G75490;AT3G57600;AT4G25470;AT4G25480;AT4G25490;AT5G05410;AT5G18450;AT5G51990;AT2G38340;AT3G11020
TF_motif_seq_0302	bHLH	1389	+	1	CAATTg	AT5G08130;AT3G26744
TF_motif_seq_0302	bHLH	1389	-	1	cAATTG	AT5G08130;AT3G26744
TF_motif_seq_0313	(Others)	1354	+	1	CAGTTa	D14712
TF_motif_seq_0313	(Others)	1426	+	1	CAGTTa	D14712
TF_motif_seq_0313	(Others)	1975	-	1	cAACGG	D14712
TF_motif_seq_0319	Trihelix	1332	+	1	GGTAAa	AT1G33240
TF_motif_seq_0326	(Others)	1354	-	1	cAGTTA	D14712
TF_motif_seq_0326	(Others)	1426	-	1	cAGTTA	D14712
TF_motif_seq_0335	B3; ARF;ARF	1370	+	1	TGTCTc	AT1G19220;AT1G19850;AT1G30330;AT5G20730;AT5G37020;AT5G60450;AT2G33860;AT1G34170;AT1G34310;AT1G34410;AT1G43950;AT1G59750;AT1G77850;AT2G28350;AT2G46530;AT3G61830;AT4G23980;AT4G30080;AT5G62000
TF_motif_seq_0335	B3; ARF;ARF	1767	-	1	gAGACA	AT1G19220;AT1G19850;AT1G30330;AT5G20730;AT5G37020;AT5G60450;AT2G33860;AT1G34170;AT1G34310;AT1G34410;AT1G43950;AT1G59750;AT1G77850;AT2G28350;AT2G46530;AT3G61830;AT4G23980;AT4G30080;AT5G62000
TF_motif_seq_0335	B3; ARF;ARF	1781	-	1	gAGACA	AT1G19220;AT1G19850;AT1G30330;AT5G20730;AT5G37020;AT5G60450;AT2G33860;AT1G34170;AT1G34310;AT1G34410;AT1G43950;AT1G59750;AT1G77850;AT2G28350;AT2G46530;AT3G61830;AT4G23980;AT4G30080;AT5G62000
TF_motif_seq_0339	WRKY	1132	+	1	TTGACt	AT1G13960;AT1G18860;AT1G29280;AT1G29860;AT1G30650;AT1G55600;AT1G62300;AT1G64000;AT1G66550;AT1G68150;AT1G69310;AT1G69810;AT1G80590;AT1G80840;AT2G03340;AT2G23320;AT2G24570;AT2G25000;AT2G30250;AT2G30590;AT2G34830;AT2G37260;AT2G38470;AT2G40740;AT2G40750;AT2G44745;AT2G46130;AT2G46400;AT2G47260;AT3G01080;AT3G01970;AT3G04670;AT3G56400;AT3G58710;AT4G01250;AT4G01720;AT4G04450;AT4G12020;AT4G18170;AT4G22070…
TF_motif_seq_0339	WRKY	1458	-	1	gGTCAA	AT1G13960;AT1G18860;AT1G29280;AT1G29860;AT1G30650;AT1G55600;AT1G62300;AT1G64000;AT1G66550;AT1G68150;AT1G69310;AT1G69810;AT1G80590;AT1G80840;AT2G03340;AT2G23320;AT2G24570;AT2G25000;AT2G30250;AT2G30590;AT2G34830;AT2G37260;AT2G38470;AT2G40740;AT2G40750;AT2G44745;AT2G46130;AT2G46400;AT2G47260;AT3G01080;AT3G01970;AT3G04670;AT3G56400;AT3G58710;AT4G01250;AT4G01720;AT4G04450;AT4G12020;AT4G18170;AT4G22070…
TF_motif_seq_0444	Homeodomain; HD-ZIP;HD-ZIP	525	-	1	tacATTTA	AT4G21750;AT4G04890
TFmatrixID_0790	ARID	562	-	1	tAATAA	AT3G13350
TFmatrixID_0790	ARID	1256	-	1	tAATAA	AT3G13350
TFmatrixID_0791	ARID; Sox	675	+	1	attatTTAATt	AT1G76110
TFmatrixID_0791	ARID; Sox	683	+	1	attatTTAATt	AT1G76110
TFmatrixID_0916	Dof	794	-	1	agaAAAAGaaaaaaa	AT1G47655
TFmatrixID_0917	Dof	87	+	1	gaAAAAGttat	AT3G52440
TFmatrixID_0924	Dof	1839	+	1	aaatgaAAAAGgcaaaaac	AT4G21030
TFmatrixID_0977	C2H2	536	-	1	ttTTCAA	AT2G41835
TFmatrixID_0977	C2H2	1449	+	1	TTGAAaa	AT2G41835
TFmatrixID_0981	C2H2	435	+	1	GAAATca	AT3G49930
TFmatrixID_0981	C2H2	1687	+	1	GAAATct	AT3G49930
TFmatrixID_0991	C3H Zinc finger	439	+	1	TCAACa	AT5G58620
TFmatrixID_0992	C3H	439	-	1	tCAACAa	AT5G42820
TFmatrixID_1020	Myb/SANT	1749	+	1	aGAATCtc	AT3G24120
TFmatrixID_1026	Myb/SANT; G2-like	1017	-	1	cGAATCtttta	AT4G37180
TFmatrixID_1041	Myb/SANT	1749	-	1	agAATCT	AT1G68670
TFmatrixID_1057	Homeodomain; bZIP; HD-ZIP	883	+	1	tcAATAAttat	AT5G65310
TFmatrixID_1073	Homeodomain; HD-ZIP	883	+	1	tcAATAAttat	AT1G69780
TFmatrixID_1221	MYB	979	-	1	ccAACAAcatt	AT5G40330
TFmatrixID_1353	NAC; NAM	128	+	1	ACGTA	AT1G01720
TFmatrixID_1353	NAC; NAM	463	-	1	TACGT	AT1G01720
TFmatrixID_1353	NAC; NAM	1632	-	1	TACGT	AT1G01720
TFmatrixID_1353	NAC; NAM	1633	+	1	ACGTA	AT1G01720
TFmatrixID_1353	NAC; NAM	1813	-	1	TACGT	AT1G01720
TFmatrixID_1353	NAC; NAM	1814	+	1	ACGTA	AT1G01720
TFmatrixID_1356	NAC; NAM	80	+	1	CACGT	AT3G04070
TFmatrixID_1369	(Others)	433	+	1	TTGAAa	AT1G63040
TFmatrixID_1369	(Others)	537	-	1	tTTCAA	AT1G63040
TFmatrixID_1369	(Others)	881	-	1	tTTCAA	AT1G63040
TFmatrixID_1369	(Others)	1233	-	1	tTTCAA	AT1G63040
TFmatrixID_1369	(Others)	1449	+	1	TTGAAa	AT1G63040
TFmatrixID_1477	WRKY	1130	-	1	tatTGACTttt	AT5G26170
TFmatrixID_1515	Myb/SANT; MYB-related	92	-	1	agTTATCct	AT4G09450
TFmatrixID_1517	Myb/SANT; MYB-related	875	+	1	atGATATttc	AT1G18330
TFmatrixID_1519	Myb/SANT	1015	+	1	ttcGAATCtt	AT3G12730
TFmatrixID_1521	Myb/SANT; MYB-related	820	-	1	aaGATATtga	AT3G09600
TFmatrixID_1525	Myb/SANT; MYB-related	820	-	1	aaGATATt	AT5G52660
TFmatrixID_1526	C2H2	600	-	1	agtGACAAaa	AT3G45260
TFmatrixID_1526	C2H2	757	-	1	tttGACAAaa	AT3G45260
TFmatrixID_1526	C2H2	1780	-	1	agaGACAAaa	AT3G45260
TFmatrixID_1539	C2H2	600	-	1	agtGACAAaa	AT3G50700
TFmatrixID_1539	C2H2	757	-	1	tttGACAAaa	AT3G50700
TFmatrixID_1539	C2H2	1780	-	1	agaGACAAaa	AT3G50700
TFmatrixID_1543	Myb/SANT	1015	+	1	ttcGAATCtt	AT1G13300
TFmatrixID_1543	Myb/SANT	1747	+	1	gaaGAATCtc	AT1G13300
TFmatrixID_1544	Dof	88	+	1	aAAAAGtta	AT1G64620
TFmatrixID_1546	AP2; ERF	141	-	1	cGTCGGtg	AT2G23340
TFmatrixID_1551	bZIP	47	-	1	gaTGACG	AT1G22070
TF_motif_seq_0027	(Motif sequence only)	482	+	1	CTTTTaaatg	CARGCW8GAT
TF_motif_seq_0027	(Motif sequence only)	482	-	1	cttttAAATG	CARGCW8GAT
TF_motif_seq_0027	(Motif sequence only)	942	+	1	CTAATttttg	CARGCW8GAT
TF_motif_seq_0027	(Motif sequence only)	942	-	1	ctaatTTTTG	CARGCW8GAT
TF_motif_seq_0027	(Motif sequence only)	997	+	1	CAAAAaaaag	CARGCW8GAT
TF_motif_seq_0027	(Motif sequence only)	997	-	1	caaaaAAAAG	CARGCW8GAT
TF_motif_seq_0027	(Motif sequence only)	1075	+	1	CAATAtaatg	CARGCW8GAT
TF_motif_seq_0027	(Motif sequence only)	1075	-	1	caataTAATG	CARGCW8GAT
TF_motif_seq_0027	(Motif sequence only)	1724	+	1	CATAAaaatg	CARGCW8GAT
TF_motif_seq_0027	(Motif sequence only)	1724	-	1	cataaAAATG	CARGCW8GAT
TF_motif_seq_0248	(Motif sequence only)	1976	+	1	AACGG	MYBCOREATCYCB1
TF_motif_seq_0249	(Motif sequence only)	80	-	1	CACGT	ABRELATERD1
TF_motif_seq_0261	(Motif sequence only)	1371	-	1	GTCTC	SURECOREATSULTR11
TF_motif_seq_0261	(Motif sequence only)	1767	+	1	GAGAC	SURECOREATSULTR11
TF_motif_seq_0261	(Motif sequence only)	1781	+	1	GAGAC	SURECOREATSULTR11
TF_motif_seq_0265	(Motif sequence only)	547	+	1	GGGCC	SORLIP2AT
TF_motif_seq_0265	(Motif sequence only)	956	+	1	GGGCC	SORLIP2AT
TF_motif_seq_0268	(Motif sequence only)	437	-	1	AATCA	ARR1AT
TF_motif_seq_0268	(Motif sequence only)	662	+	1	TGATT	ARR1AT
TF_motif_seq_0268	(Motif sequence only)	668	+	1	TGATT	ARR1AT
TF_motif_seq_0268	(Motif sequence only)	909	+	1	TGATT	ARR1AT
TF_motif_seq_0268	(Motif sequence only)	1019	-	1	AATCT	ARR1AT
TF_motif_seq_0268	(Motif sequence only)	1072	-	1	AATCA	ARR1AT
TF_motif_seq_0268	(Motif sequence only)	1614	+	1	AGATT	ARR1AT
TF_motif_seq_0268	(Motif sequence only)	1649	-	1	AATCC	ARR1AT
TF_motif_seq_0268	(Motif sequence only)	1689	-	1	AATCT	ARR1AT
TF_motif_seq_0268	(Motif sequence only)	1751	-	1	AATCT	ARR1AT
TF_motif_seq_0275	(Motif sequence only)	758	+	1	TTGAC	WBOXATNPR1
TF_motif_seq_0275	(Motif sequence only)	1132	+	1	TTGAC	WBOXATNPR1
TF_motif_seq_0275	(Motif sequence only)	1247	-	1	GTCAA	WBOXATNPR1
TF_motif_seq_0275	(Motif sequence only)	1338	+	1	TTGAC	WBOXATNPR1
TF_motif_seq_0275	(Motif sequence only)	1459	-	1	GTCAA	WBOXATNPR1
TF_motif_seq_0288	(Motif sequence only)	1511	-	1	aTGAGT	PREATPRODH
TF_motif_seq_0288	(Motif sequence only)	1695	+	1	ACTCAt	PREATPRODH
TF_motif_seq_0290	(Motif sequence only)	151	+	1	ACTTTg	TBOXATGAPB
TF_motif_seq_0290	(Motif sequence only)	326	-	1	cAAAGT	TBOXATGAPB
TF_motif_seq_0321	(Motif sequence only)	86	+	1	GGAAAa	GT1CONSENSUS
TF_motif_seq_0321	(Motif sequence only)	87	+	1	GAAAAa	GT1CONSENSUS
TF_motif_seq_0321	(Motif sequence only)	175	-	1	tTTTTC	GT1CONSENSUS
TF_motif_seq_0321	(Motif sequence only)	535	-	1	tTTTTC	GT1CONSENSUS
TF_motif_seq_0321	(Motif sequence only)	556	-	1	tTTTTC	GT1CONSENSUS
TF_motif_seq_0321	(Motif sequence only)	586	-	1	tTTTTC	GT1CONSENSUS
TF_motif_seq_0321	(Motif sequence only)	714	-	1	aTTTCC	GT1CONSENSUS
TF_motif_seq_0321	(Motif sequence only)	795	+	1	GAAAAa	GT1CONSENSUS
TF_motif_seq_0321	(Motif sequence only)	801	+	1	GAAAAa	GT1CONSENSUS
TF_motif_seq_0321	(Motif sequence only)	975	-	1	tTTTCC	GT1CONSENSUS
TF_motif_seq_0321	(Motif sequence only)	987	-	1	aTTTTC	GT1CONSENSUS
TF_motif_seq_0321	(Motif sequence only)	1084	+	1	GATAAa	GT1CONSENSUS
TF_motif_seq_0321	(Motif sequence only)	1166	-	1	tTTTTC	GT1CONSENSUS
TF_motif_seq_0321	(Motif sequence only)	1191	+	1	GATAAa	GT1CONSENSUS
TF_motif_seq_0321	(Motif sequence only)	1277	+	1	GATAAt	GT1CONSENSUS
TF_motif_seq_0321	(Motif sequence only)	1332	+	1	GGTAAa	GT1CONSENSUS
TF_motif_seq_0321	(Motif sequence only)	1451	+	1	GAAAAa	GT1CONSENSUS
TF_motif_seq_0321	(Motif sequence only)	1671	-	1	tTTTTC	GT1CONSENSUS
TF_motif_seq_0321	(Motif sequence only)	1707	-	1	aTTTTC	GT1CONSENSUS
TF_motif_seq_0321	(Motif sequence only)	1708	-	1	tTTTCC	GT1CONSENSUS
TF_motif_seq_0321	(Motif sequence only)	1843	+	1	GAAAAa	GT1CONSENSUS
TF_motif_seq_0323	(Motif sequence only)	1	-	1	tCGTGA	RHERPATEXPA7
TF_motif_seq_0323	(Motif sequence only)	79	+	1	GCACGt	RHERPATEXPA7
TF_motif_seq_0323	(Motif sequence only)	195	-	1	tCGTGA	RHERPATEXPA7
TF_motif_seq_0323	(Motif sequence only)	1140	-	1	tCGTGA	RHERPATEXPA7
TF_motif_seq_0334	(Motif sequence only)	546	+	1	TGGGCc	SITEIIATCYTC
TF_motif_seq_0334	(Motif sequence only)	955	+	1	TGGGCc	SITEIIATCYTC
TF_motif_seq_0334	(Motif sequence only)	963	-	1	aGCCCA	SITEIIATCYTC
TF_motif_seq_0336	(Motif sequence only)	94	+	1	TTATCc	SREATMSD
TF_motif_seq_0336	(Motif sequence only)	1276	-	1	gGATAA	SREATMSD
TF_motif_seq_0341	(Motif sequence only)	468	-	1	TGGTTt	MYB1AT
TF_motif_seq_0341	(Motif sequence only)	501	-	1	TGGTTa	MYB1AT
TF_motif_seq_0341	(Motif sequence only)	1502	-	1	TGGTTa	MYB1AT
TF_motif_seq_0341	(Motif sequence only)	1824	+	1	aAACCA	MYB1AT
TF_motif_seq_0341	(Motif sequence only)	1961	+	1	aAACCA	MYB1AT
TF_motif_seq_0342	(Motif sequence only)	1354	-	1	CAGTTa	MYB2CONSENSUSAT
TF_motif_seq_0342	(Motif sequence only)	1426	-	1	CAGTTa	MYB2CONSENSUSAT
TF_motif_seq_0342	(Motif sequence only)	1975	+	1	cAACGG	MYB2CONSENSUSAT
TF_motif_seq_0343	(Motif sequence only)	206	-	1	ttTGTTT	ANAERO1CONSENSUS
TF_motif_seq_0343	(Motif sequence only)	1807	-	1	ttTGTTT	ANAERO1CONSENSUS
TF_motif_seq_0369	(Motif sequence only)	1692	-	1	ctCACTC	SORLIP5AT
TF_motif_seq_0377	(Motif sequence only)	266	-	1	ctTGTTA	GAREAT
TF_motif_seq_0377	(Motif sequence only)	742	+	1	TAACAaa	GAREAT
TF_motif_seq_0377	(Motif sequence only)	854	-	1	ttTGTTA	GAREAT
TF_motif_seq_0445	(Motif sequence only)	525	-	1	tacATTTA	L1BOXATPDF1
TF_motif_seq_0458	(Motif sequence only)	108	+	1	tTTCCCcg	E2FCONSENSUS
TF_motif_seq_0485	(Motif sequence only)	543	-	1	ttatGGGCC	UP1ATMSD

## Sheet: CsaPEBP5
Matrix ID	Family	Position	Strand	Similar Score	Hit Sequence	TF ID or Motif name
TFmatrixID_0001	AT-Hook	168	-	1	taaaTAATTt	AT1G63480
TFmatrixID_0003	AT-Hook	201	-	1	aataTATATa	AT1G63480
TFmatrixID_0003	AT-Hook	780	+	1	aATATAtatt	AT1G63480
TFmatrixID_0003	AT-Hook	780	-	1	aataTATATt	AT1G63480
TFmatrixID_0009	AT-Hook	1335	-	1	aAATAAatta	AT4G35390
TFmatrixID_0026	bZIP; Homeodomain; HD-ZIP	1076	+	1	taATTATtgt	AT5G03790
TFmatrixID_0031	Dof	329	+	1	aaAAAAGtga	AT2G46590
TFmatrixID_0129	AT-Hook	583	-	1	AATTTtttt	AT1G14900;AT1G48610
TFmatrixID_0129	AT-Hook	823	+	1	aaaaAAATT	AT1G14900;AT1G48610
TFmatrixID_0129	AT-Hook	993	-	1	AATTTttta	AT1G14900;AT1G48610
TFmatrixID_0129	AT-Hook	1038	+	1	aaaaAAATT	AT1G14900;AT1G48610
TFmatrixID_0129	AT-Hook	1463	+	1	aaaaAAATT	AT1G14900;AT1G48610
TFmatrixID_0129	AT-Hook	1692	-	1	AATTTtttt	AT1G14900;AT1G48610
TFmatrixID_0130	AT-Hook	921	-	1	caatTATATt	AT1G19485;AT1G48610;AT4G17950
TFmatrixID_0130	AT-Hook	1410	-	1	aaatTATATa	AT1G19485;AT1G48610;AT4G17950
TFmatrixID_0131	AT-Hook	14	-	1	TTTATgctt	AT1G19485;AT1G48610
TFmatrixID_0131	AT-Hook	469	+	1	gaaaATAAA	AT1G19485;AT1G48610
TFmatrixID_0131	AT-Hook	621	+	1	aaagATAAA	AT1G19485;AT1G48610
TFmatrixID_0131	AT-Hook	844	-	1	TTTATacca	AT1G19485;AT1G48610
TFmatrixID_0131	AT-Hook	941	+	1	aaaaATAAA	AT1G19485;AT1G48610
TFmatrixID_0131	AT-Hook	998	-	1	TTTATttta	AT1G19485;AT1G48610
TFmatrixID_0131	AT-Hook	1003	-	1	TTTATtttt	AT1G19485;AT1G48610
TFmatrixID_0131	AT-Hook	1328	+	1	cagcATAAA	AT1G19485;AT1G48610
TFmatrixID_0131	AT-Hook	1333	+	1	taaaATAAA	AT1G19485;AT1G48610
TFmatrixID_0131	AT-Hook	1393	+	1	tagaATAAA	AT1G19485;AT1G48610
TFmatrixID_0131	AT-Hook	1455	+	1	aagaATAAA	AT1G19485;AT1G48610
TFmatrixID_0131	AT-Hook	1698	-	1	TTTATtttt	AT1G19485;AT1G48610
TFmatrixID_0131	AT-Hook	1723	-	1	TTTATtcct	AT1G19485;AT1G48610
TFmatrixID_0131	AT-Hook	1756	-	1	TTTATtttt	AT1G19485;AT1G48610
TFmatrixID_0131	AT-Hook	1764	-	1	TTTATtttt	AT1G19485;AT1G48610
TFmatrixID_0131	AT-Hook	1771	-	1	TTTATtttt	AT1G19485;AT1G48610
TFmatrixID_0132	AT-Hook	999	-	1	TTATTttat	AT4G21895;AT5G62260
TFmatrixID_0132	AT-Hook	1332	+	1	ataaAATAA	AT4G21895;AT5G62260
TFmatrixID_0132	AT-Hook	1772	-	1	TTATTtttc	AT4G21895;AT5G62260
TFmatrixID_0136	AT-Hook	470	+	1	aaaATAAA	AT4G21895;AT5G62260
TFmatrixID_0136	AT-Hook	942	+	1	aaaATAAA	AT4G21895;AT5G62260
TFmatrixID_0136	AT-Hook	998	-	1	TTTATttt	AT4G21895;AT5G62260
TFmatrixID_0136	AT-Hook	1003	-	1	TTTATttt	AT4G21895;AT5G62260
TFmatrixID_0136	AT-Hook	1334	+	1	aaaATAAA	AT4G21895;AT5G62260
TFmatrixID_0136	AT-Hook	1394	+	1	agaATAAA	AT4G21895;AT5G62260
TFmatrixID_0136	AT-Hook	1456	+	1	agaATAAA	AT4G21895;AT5G62260
TFmatrixID_0136	AT-Hook	1698	-	1	TTTATttt	AT4G21895;AT5G62260
TFmatrixID_0136	AT-Hook	1756	-	1	TTTATttt	AT4G21895;AT5G62260
TFmatrixID_0136	AT-Hook	1764	-	1	TTTATttt	AT4G21895;AT5G62260
TFmatrixID_0136	AT-Hook	1771	-	1	TTTATttt	AT4G21895;AT5G62260
TFmatrixID_0138	AT-Hook	470	+	1	aAAATAaa	AT4G21895;AT5G62260
TFmatrixID_0138	AT-Hook	942	+	1	aAAATAaa	AT4G21895;AT5G62260
TFmatrixID_0138	AT-Hook	998	-	1	ttTATTTt	AT4G21895;AT5G62260
TFmatrixID_0138	AT-Hook	1003	-	1	ttTATTTt	AT4G21895;AT5G62260
TFmatrixID_0138	AT-Hook	1334	+	1	aAAATAaa	AT4G21895;AT5G62260
TFmatrixID_0138	AT-Hook	1698	-	1	ttTATTTt	AT4G21895;AT5G62260
TFmatrixID_0138	AT-Hook	1756	-	1	ttTATTTt	AT4G21895;AT5G62260
TFmatrixID_0138	AT-Hook	1764	-	1	ttTATTTt	AT4G21895;AT5G62260
TFmatrixID_0138	AT-Hook	1771	-	1	ttTATTTt	AT4G21895;AT5G62260
TFmatrixID_0140	AT-Hook	584	-	1	ATTTTttt	AT4G21895;AT5G62260
TFmatrixID_0140	AT-Hook	823	+	1	aaaAAAAT	AT4G21895;AT5G62260
TFmatrixID_0140	AT-Hook	1038	+	1	aaaAAAAT	AT4G21895;AT5G62260
TFmatrixID_0140	AT-Hook	1285	+	1	aaaAAAAT	AT4G21895;AT5G62260
TFmatrixID_0140	AT-Hook	1463	+	1	aaaAAAAT	AT4G21895;AT5G62260
TFmatrixID_0140	AT-Hook	1693	-	1	ATTTTttt	AT4G21895;AT5G62260
TFmatrixID_0140	AT-Hook	1701	-	1	ATTTTttt	AT4G21895;AT5G62260
TFmatrixID_0140	AT-Hook	1759	-	1	ATTTTttt	AT4G21895;AT5G62260
TFmatrixID_0140	AT-Hook	1781	-	1	ATTTTttt	AT4G21895;AT5G62260
TFmatrixID_0142	AT-Hook	1335	+	1	AAATAaat	AT4G21895;AT5G62260
TFmatrixID_0146	AT-Hook	167	+	1	ttaaATAAT	AT4G21895;AT5G62260
TFmatrixID_0146	AT-Hook	734	-	1	ATTATttaa	AT4G21895;AT5G62260
TFmatrixID_0146	AT-Hook	810	+	1	aaaaATAAT	AT4G21895;AT5G62260
TFmatrixID_0146	AT-Hook	923	-	1	ATTATattt	AT4G21895;AT5G62260
TFmatrixID_0146	AT-Hook	1412	-	1	ATTATataa	AT4G21895;AT5G62260
TFmatrixID_0146	AT-Hook	1540	+	1	tcaaATAAT	AT4G21895;AT5G62260
TFmatrixID_0146	AT-Hook	1641	+	1	tcaaATAAT	AT4G21895;AT5G62260
TFmatrixID_0148	AT-Hook	583	-	1	aATTTTtt	AT1G19485;AT1G48610
TFmatrixID_0148	AT-Hook	606	-	1	tATTTTtt	AT1G19485;AT1G48610
TFmatrixID_0148	AT-Hook	824	+	1	aaAAAATt	AT1G19485;AT1G48610
TFmatrixID_0148	AT-Hook	993	-	1	aATTTTtt	AT1G19485;AT1G48610
TFmatrixID_0148	AT-Hook	1039	+	1	aaAAAATt	AT1G19485;AT1G48610
TFmatrixID_0148	AT-Hook	1286	+	1	aaAAAATa	AT1G19485;AT1G48610
TFmatrixID_0148	AT-Hook	1464	+	1	aaAAAATt	AT1G19485;AT1G48610
TFmatrixID_0148	AT-Hook	1678	+	1	aaAAAATa	AT1G19485;AT1G48610
TFmatrixID_0148	AT-Hook	1692	-	1	aATTTTtt	AT1G19485;AT1G48610
TFmatrixID_0148	AT-Hook	1700	-	1	tATTTTtt	AT1G19485;AT1G48610
TFmatrixID_0148	AT-Hook	1758	-	1	tATTTTtt	AT1G19485;AT1G48610
TFmatrixID_0148	AT-Hook	1766	-	1	tATTTTtt	AT1G19485;AT1G48610
TFmatrixID_0148	AT-Hook	1929	+	1	aaAAAATa	AT1G19485;AT1G48610
TFmatrixID_0152	AT-Hook	583	-	1	AATTTtt	AT1G19485;AT1G48610
TFmatrixID_0152	AT-Hook	825	+	1	aaAAATT	AT1G19485;AT1G48610
TFmatrixID_0152	AT-Hook	993	-	1	AATTTtt	AT1G19485;AT1G48610
TFmatrixID_0152	AT-Hook	1040	+	1	aaAAATT	AT1G19485;AT1G48610
TFmatrixID_0152	AT-Hook	1465	+	1	aaAAATT	AT1G19485;AT1G48610
TFmatrixID_0152	AT-Hook	1692	-	1	AATTTtt	AT1G19485;AT1G48610
TFmatrixID_0154	AT-Hook	811	+	1	aAAATAat	AT4G21895;AT5G62260
TFmatrixID_0176	bHLH	534	-	1	gCAAGTggt	AT1G05805;AT1G35460;AT1G51140;AT2G24260;AT2G42280;AT2G43140;AT4G09180;AT4G30980
TFmatrixID_0211	C2H2	792	+	1	aACACTt	AT1G27730;AT3G49930;AT3G60580;AT5G04340;AT5G43170
TFmatrixID_0211	C2H2	1874	+	1	aACACTa	AT1G27730;AT3G49930;AT3G60580;AT5G04340;AT5G43170
TFmatrixID_0213	C2H2	792	+	1	aACACTt	AT1G02030;AT2G45120;AT3G19580;AT3G49930;AT3G60580;AT5G04340;AT5G43170
TFmatrixID_0213	C2H2	1874	+	1	aACACTa	AT1G02030;AT2G45120;AT3G19580;AT3G49930;AT3G60580;AT5G04340;AT5G43170
TFmatrixID_0217	C2H2	1535	+	1	aTAACTc	AT5G06070
TFmatrixID_0222	CSD	996	-	1	ttTTTATt	AT2G21060;AT4G38680
TFmatrixID_0222	CSD	1396	+	1	aATAAAaa	AT2G21060;AT4G38680
TFmatrixID_0222	CSD	1458	+	1	aATAAAaa	AT2G21060;AT4G38680
TFmatrixID_0222	CSD	1696	-	1	ttTTTATt	AT2G21060;AT4G38680
TFmatrixID_0222	CSD	1754	-	1	ttTTTATt	AT2G21060;AT4G38680
TFmatrixID_0222	CSD	1762	-	1	ttTTTATt	AT2G21060;AT4G38680
TFmatrixID_0222	CSD	1769	-	1	ttTTTATt	AT2G21060;AT4G38680
TFmatrixID_0223	TCR; CPP	1232	-	1	aattaAAATTtat	AT4G14770
TFmatrixID_0233	Dof	150	+	1	gcAAAAGttg	AT1G64620
TFmatrixID_0233	Dof	329	+	1	aaAAAAGtga	AT1G64620
TFmatrixID_0233	Dof	360	-	1	tgaCTTTTtg	AT1G64620
TFmatrixID_0233	Dof	574	+	1	tcAAAAGtaa	AT1G64620
TFmatrixID_0233	Dof	625	+	1	atAAAAGtac	AT1G64620
TFmatrixID_0233	Dof	1028	-	1	tcaCTTTTct	AT1G64620
TFmatrixID_0233	Dof	1167	+	1	ctAAAAGttt	AT1G64620
TFmatrixID_0233	Dof	1383	-	1	aaaCTTTTta	AT1G64620
TFmatrixID_0233	Dof	1503	-	1	tgaCTTTTtt	AT1G64620
TFmatrixID_0233	Dof	1961	-	1	aaaCTTTTtt	AT1G64620
TFmatrixID_0234	Dof	330	+	1	aAAAAGt	AT2G37590
TFmatrixID_0234	Dof	362	-	1	aCTTTTt	AT2G37590
TFmatrixID_0234	Dof	1385	-	1	aCTTTTt	AT2G37590
TFmatrixID_0234	Dof	1505	-	1	aCTTTTt	AT2G37590
TFmatrixID_0234	Dof	1963	-	1	aCTTTTt	AT2G37590
TFmatrixID_0234	Dof	1989	-	1	gCTTTTt	AT2G37590
TFmatrixID_0235	Dof	150	+	1	gcAAAAGt	AT3G21270
TFmatrixID_0235	Dof	329	+	1	aaAAAAGt	AT3G21270
TFmatrixID_0235	Dof	362	-	1	aCTTTTtg	AT3G21270
TFmatrixID_0235	Dof	574	+	1	tcAAAAGt	AT3G21270
TFmatrixID_0235	Dof	625	+	1	atAAAAGt	AT3G21270
TFmatrixID_0235	Dof	884	+	1	ttAAAAGt	AT3G21270
TFmatrixID_0235	Dof	1030	-	1	aCTTTTct	AT3G21270
TFmatrixID_0235	Dof	1167	+	1	ctAAAAGt	AT3G21270
TFmatrixID_0235	Dof	1385	-	1	aCTTTTta	AT3G21270
TFmatrixID_0235	Dof	1505	-	1	aCTTTTtt	AT3G21270
TFmatrixID_0235	Dof	1963	-	1	aCTTTTtt	AT3G21270
TFmatrixID_0236	Dof	611	+	1	ttTAACGt	AT3G45610
TFmatrixID_0237	Dof	330	+	1	aAAAAGtga	AT3G47500
TFmatrixID_0237	Dof	1028	-	1	tcaCTTTTc	AT3G47500
TFmatrixID_0238	Dof	328	+	1	aaaAAAAGt	AT4G38000
TFmatrixID_0238	Dof	362	-	1	aCTTTTtgg	AT4G38000
TFmatrixID_0238	Dof	471	+	1	aaaTAAAGt	AT4G38000
TFmatrixID_0238	Dof	624	+	1	gatAAAAGt	AT4G38000
TFmatrixID_0238	Dof	883	+	1	attAAAAGt	AT4G38000
TFmatrixID_0238	Dof	943	+	1	aaaTAAAGt	AT4G38000
TFmatrixID_0238	Dof	1072	-	1	aCTTTAatt	AT4G38000
TFmatrixID_0238	Dof	1166	+	1	gctAAAAGt	AT4G38000
TFmatrixID_0238	Dof	1385	-	1	aCTTTTtat	AT4G38000
TFmatrixID_0238	Dof	1505	-	1	aCTTTTttt	AT4G38000
TFmatrixID_0238	Dof	1554	-	1	aCTTTAaaa	AT4G38000
TFmatrixID_0238	Dof	1788	+	1	ttaTAAAGt	AT4G38000
TFmatrixID_0238	Dof	1963	-	1	aCTTTTttc	AT4G38000
TFmatrixID_0239	Dof	329	+	1	aaAAAAGtga	AT5G39660
TFmatrixID_0239	Dof	1961	-	1	aaaCTTTTtt	AT5G39660
TFmatrixID_0240	Dof	1971	-	1	CTTTTtc	AT5G60200
TFmatrixID_0243	Dof	329	+	1	aaAAAAGt	AT5G62940
TFmatrixID_0243	Dof	362	-	1	aCTTTTtg	AT5G62940
TFmatrixID_0243	Dof	625	+	1	atAAAAGt	AT5G62940
TFmatrixID_0243	Dof	884	+	1	ttAAAAGt	AT5G62940
TFmatrixID_0243	Dof	1030	-	1	aCTTTTct	AT5G62940
TFmatrixID_0243	Dof	1167	+	1	ctAAAAGt	AT5G62940
TFmatrixID_0243	Dof	1385	-	1	aCTTTTta	AT5G62940
TFmatrixID_0243	Dof	1505	-	1	aCTTTTtt	AT5G62940
TFmatrixID_0243	Dof	1963	-	1	aCTTTTtt	AT5G62940
TFmatrixID_0263	GATA	713	-	1	ttGATCT	AT3G21175;AT4G24470
TFmatrixID_0264	GATA; tify	712	-	1	tttGATCTaa	AT2G45050;AT3G24050;AT5G25830;AT5G66320
TFmatrixID_0264	GATA; tify	1632	+	1	tgAGATCtct	AT2G45050;AT3G24050;AT5G25830;AT5G66320
TFmatrixID_0264	GATA; tify	1632	-	1	tgaGATCTct	AT2G45050;AT3G24050;AT5G25830;AT5G66320
TFmatrixID_0270	GATA; tify	711	-	1	ttttGATCTa	AT2G28340;AT2G45050;AT4G34680;AT5G25830;AT5G66320
TFmatrixID_0279	Homeodomain	1102	+	1	tATGAAct	AT1G28420;AT5G44180
TFmatrixID_0280	Homeodomain; HD-ZIP	251	+	1	gaaTTAATgc	AT1G05230;AT1G17920;AT1G73360;AT1G79840;AT3G03260;AT3G61150;AT5G46880
TFmatrixID_0281	Homeodomain; HD-ZIP	775	-	1	tcAATAAta	AT1G26960;AT1G69780;AT2G22430;AT3G01220;AT5G15150
TFmatrixID_0281	Homeodomain; HD-ZIP	951	+	1	taTTATTgt	AT1G26960;AT1G69780;AT2G22430;AT3G01220;AT5G15150
TFmatrixID_0281	Homeodomain; HD-ZIP	1077	+	1	aaTTATTgt	AT1G26960;AT1G69780;AT2G22430;AT3G01220;AT5G15150
TFmatrixID_0282	Homeodomain	197	-	1	acaTAATAtatat	AT2G36610
TFmatrixID_0282	Homeodomain	776	-	1	caaTAATAtatat	AT2G36610
TFmatrixID_0286	Homeodomain; HD-ZIP	1576	-	1	ccAATCAa	AT2G22800;AT3G60390;AT4G16780;AT4G37790;AT5G06710;AT5G47370
TFmatrixID_0290	Homeodomain; HD-ZIP	252	+	1	aaTTAATgct	AT1G05230;AT1G17920;AT2G32370;AT3G61150;AT4G21750;AT5G46880
TFmatrixID_0306	MADF; Trihelix	536	-	1	aagtGGTTAa	AT3G25990
TFmatrixID_0306	MADF; Trihelix	1610	+	1	tTAACCttag	AT3G25990
TFmatrixID_0319	Myb/SANT	1685	+	1	agaGGATAat	AT3G16350
TFmatrixID_0349	Myb/SANT; ARR-B	979	+	1	tggtAATCTa	AT4G18020
TFmatrixID_0382	NAC; NAM	357	-	1	ttTTGACtt	AT1G01720;AT1G52880;AT1G52890;AT1G69490;AT3G04070;AT3G15500;AT3G15510;AT4G27410
TFmatrixID_0412	Sox; YABBY	1073	+	1	cttTAATTat	AT1G23420
TFmatrixID_0412	Sox; YABBY	1075	-	1	ttAATTAttg	AT1G23420
TFmatrixID_0412	Sox; YABBY	1274	+	1	ttaTAATTaa	AT1G23420
TFmatrixID_0412	Sox; YABBY	1276	-	1	atAATTAaaa	AT1G23420
TFmatrixID_0412	Sox; YABBY	1564	+	1	gaaTAATTac	AT1G23420
TFmatrixID_0413	Sox; YABBY	669	-	1	ATGATta	AT2G26580;AT4G00180
TFmatrixID_0418	TBP	1301	+	1	ATATAaa	AT1G55520;AT3G13445
TFmatrixID_0418	TBP	1415	+	1	ATATAaa	AT1G55520;AT3G13445
TFmatrixID_0418	TBP	1913	+	1	ATATAaa	AT1G55520;AT3G13445
TFmatrixID_0419	TBP	201	+	1	aaTATAT	AT1G55520;AT3G13445
TFmatrixID_0419	TBP	780	+	1	aaTATAT	AT1G55520;AT3G13445
TFmatrixID_0419	TBP	783	-	1	ATATAtt	AT1G55520;AT3G13445
TFmatrixID_0445	WRKY	358	-	1	tTTGACtt	AT1G18860;AT1G29280;AT1G29860;AT1G55600;AT1G62300;AT1G64000;AT1G68150;AT1G69810;AT1G80840;AT2G21900;AT2G34830;AT2G44745;AT3G01970;AT3G04670;AT3G58710;AT3G62340;AT4G04450;AT4G18170;AT4G22070;AT4G24240;AT4G39410;AT5G15130;AT5G26170;AT5G28650;AT5G41570;AT5G43290;AT5G45050;AT5G45260
TFmatrixID_0451	WRKY	357	-	1	ttTTGACttt	AT1G13960;AT2G03340;AT2G37260;AT2G38470;AT3G01080;AT4G12020;AT4G26440;AT4G26640;AT4G30935;AT5G07100
TFmatrixID_0570	TBP	1387	-	1	tTTTTAtaga	AT1G55520;AT3G13445
TFmatrixID_0571	TBP	1263	-	1	aaTTTATa	AT1G55520;AT3G13445
TFmatrixID_0571	TBP	1431	+	1	tATAAAtt	AT1G55520;AT3G13445
TFmatrixID_0571	TBP	1879	+	1	tATAAAta	AT1G55520;AT3G13445
TF_motif_seq_0237	GATA; tify	36	-	1	CATCT	AT1G51600;AT2G45050;AT3G06740;AT3G16870;AT3G21175;AT3G24050;AT3G54810;AT3G60530;AT4G17570;AT4G24470;AT4G26150;AT4G32890;AT4G34680;AT5G25830;AT5G26930;AT5G56860;AT5G66320;AT2G18380;AT3G50870;AT4G36620
TF_motif_seq_0237	GATA; tify	457	+	1	TGATA	AT1G51600;AT2G45050;AT3G06740;AT3G16870;AT3G21175;AT3G24050;AT3G54810;AT3G60530;AT4G17570;AT4G24470;AT4G26150;AT4G32890;AT4G34680;AT5G25830;AT5G26930;AT5G56860;AT5G66320;AT2G18380;AT3G50870;AT4G36620
TF_motif_seq_0237	GATA; tify	509	-	1	AATCT	AT1G51600;AT2G45050;AT3G06740;AT3G16870;AT3G21175;AT3G24050;AT3G54810;AT3G60530;AT4G17570;AT4G24470;AT4G26150;AT4G32890;AT4G34680;AT5G25830;AT5G26930;AT5G56860;AT5G66320;AT2G18380;AT3G50870;AT4G36620
TF_motif_seq_0237	GATA; tify	520	-	1	TATCT	AT1G51600;AT2G45050;AT3G06740;AT3G16870;AT3G21175;AT3G24050;AT3G54810;AT3G60530;AT4G17570;AT4G24470;AT4G26150;AT4G32890;AT4G34680;AT5G25830;AT5G26930;AT5G56860;AT5G66320;AT2G18380;AT3G50870;AT4G36620
TF_motif_seq_0237	GATA; tify	623	+	1	AGATA	AT1G51600;AT2G45050;AT3G06740;AT3G16870;AT3G21175;AT3G24050;AT3G54810;AT3G60530;AT4G17570;AT4G24470;AT4G26150;AT4G32890;AT4G34680;AT5G25830;AT5G26930;AT5G56860;AT5G66320;AT2G18380;AT3G50870;AT4G36620
TF_motif_seq_0237	GATA; tify	646	+	1	AGATT	AT1G51600;AT2G45050;AT3G06740;AT3G16870;AT3G21175;AT3G24050;AT3G54810;AT3G60530;AT4G17570;AT4G24470;AT4G26150;AT4G32890;AT4G34680;AT5G25830;AT5G26930;AT5G56860;AT5G66320;AT2G18380;AT3G50870;AT4G36620
TF_motif_seq_0237	GATA; tify	670	+	1	TGATT	AT1G51600;AT2G45050;AT3G06740;AT3G16870;AT3G21175;AT3G24050;AT3G54810;AT3G60530;AT4G17570;AT4G24470;AT4G26150;AT4G32890;AT4G34680;AT5G25830;AT5G26930;AT5G56860;AT5G66320;AT2G18380;AT3G50870;AT4G36620
TF_motif_seq_0237	GATA; tify	708	+	1	AGATT	AT1G51600;AT2G45050;AT3G06740;AT3G16870;AT3G21175;AT3G24050;AT3G54810;AT3G60530;AT4G17570;AT4G24470;AT4G26150;AT4G32890;AT4G34680;AT5G25830;AT5G26930;AT5G56860;AT5G66320;AT2G18380;AT3G50870;AT4G36620
TF_motif_seq_0237	GATA; tify	714	+	1	TGATC	AT1G51600;AT2G45050;AT3G06740;AT3G16870;AT3G21175;AT3G24050;AT3G54810;AT3G60530;AT4G17570;AT4G24470;AT4G26150;AT4G32890;AT4G34680;AT5G25830;AT5G26930;AT5G56860;AT5G66320;AT2G18380;AT3G50870;AT4G36620
TF_motif_seq_0237	GATA; tify	715	-	1	GATCT	AT1G51600;AT2G45050;AT3G06740;AT3G16870;AT3G21175;AT3G24050;AT3G54810;AT3G60530;AT4G17570;AT4G24470;AT4G26150;AT4G32890;AT4G34680;AT5G25830;AT5G26930;AT5G56860;AT5G66320;AT2G18380;AT3G50870;AT4G36620
TF_motif_seq_0237	GATA; tify	720	-	1	AATCG	AT1G51600;AT2G45050;AT3G06740;AT3G16870;AT3G21175;AT3G24050;AT3G54810;AT3G60530;AT4G17570;AT4G24470;AT4G26150;AT4G32890;AT4G34680;AT5G25830;AT5G26930;AT5G56860;AT5G66320;AT2G18380;AT3G50870;AT4G36620
TF_motif_seq_0237	GATA; tify	750	+	1	CGATT	AT1G51600;AT2G45050;AT3G06740;AT3G16870;AT3G21175;AT3G24050;AT3G54810;AT3G60530;AT4G17570;AT4G24470;AT4G26150;AT4G32890;AT4G34680;AT5G25830;AT5G26930;AT5G56860;AT5G66320;AT2G18380;AT3G50870;AT4G36620
TF_motif_seq_0237	GATA; tify	833	+	1	TGATA	AT1G51600;AT2G45050;AT3G06740;AT3G16870;AT3G21175;AT3G24050;AT3G54810;AT3G60530;AT4G17570;AT4G24470;AT4G26150;AT4G32890;AT4G34680;AT5G25830;AT5G26930;AT5G56860;AT5G66320;AT2G18380;AT3G50870;AT4G36620
TF_motif_seq_0237	GATA; tify	893	+	1	GGATA	AT1G51600;AT2G45050;AT3G06740;AT3G16870;AT3G21175;AT3G24050;AT3G54810;AT3G60530;AT4G17570;AT4G24470;AT4G26150;AT4G32890;AT4G34680;AT5G25830;AT5G26930;AT5G56860;AT5G66320;AT2G18380;AT3G50870;AT4G36620
TF_motif_seq_0237	GATA; tify	911	-	1	CATCT	AT1G51600;AT2G45050;AT3G06740;AT3G16870;AT3G21175;AT3G24050;AT3G54810;AT3G60530;AT4G17570;AT4G24470;AT4G26150;AT4G32890;AT4G34680;AT5G25830;AT5G26930;AT5G56860;AT5G66320;AT2G18380;AT3G50870;AT4G36620
TF_motif_seq_0237	GATA; tify	983	-	1	AATCT	AT1G51600;AT2G45050;AT3G06740;AT3G16870;AT3G21175;AT3G24050;AT3G54810;AT3G60530;AT4G17570;AT4G24470;AT4G26150;AT4G32890;AT4G34680;AT5G25830;AT5G26930;AT5G56860;AT5G66320;AT2G18380;AT3G50870;AT4G36620
TF_motif_seq_0237	GATA; tify	1026	-	1	CATCA	AT1G51600;AT2G45050;AT3G06740;AT3G16870;AT3G21175;AT3G24050;AT3G54810;AT3G60530;AT4G17570;AT4G24470;AT4G26150;AT4G32890;AT4G34680;AT5G25830;AT5G26930;AT5G56860;AT5G66320;AT2G18380;AT3G50870;AT4G36620
TF_motif_seq_0237	GATA; tify	1145	+	1	AGATG	AT1G51600;AT2G45050;AT3G06740;AT3G16870;AT3G21175;AT3G24050;AT3G54810;AT3G60530;AT4G17570;AT4G24470;AT4G26150;AT4G32890;AT4G34680;AT5G25830;AT5G26930;AT5G56860;AT5G66320;AT2G18380;AT3G50870;AT4G36620
TF_motif_seq_0237	GATA; tify	1148	+	1	TGATG	AT1G51600;AT2G45050;AT3G06740;AT3G16870;AT3G21175;AT3G24050;AT3G54810;AT3G60530;AT4G17570;AT4G24470;AT4G26150;AT4G32890;AT4G34680;AT5G25830;AT5G26930;AT5G56860;AT5G66320;AT2G18380;AT3G50870;AT4G36620
TF_motif_seq_0237	GATA; tify	1151	+	1	TGATT	AT1G51600;AT2G45050;AT3G06740;AT3G16870;AT3G21175;AT3G24050;AT3G54810;AT3G60530;AT4G17570;AT4G24470;AT4G26150;AT4G32890;AT4G34680;AT5G25830;AT5G26930;AT5G56860;AT5G66320;AT2G18380;AT3G50870;AT4G36620
TF_motif_seq_0237	GATA; tify	1199	-	1	CATCT	AT1G51600;AT2G45050;AT3G06740;AT3G16870;AT3G21175;AT3G24050;AT3G54810;AT3G60530;AT4G17570;AT4G24470;AT4G26150;AT4G32890;AT4G34680;AT5G25830;AT5G26930;AT5G56860;AT5G66320;AT2G18380;AT3G50870;AT4G36620
TF_motif_seq_0237	GATA; tify	1224	+	1	TGATA	AT1G51600;AT2G45050;AT3G06740;AT3G16870;AT3G21175;AT3G24050;AT3G54810;AT3G60530;AT4G17570;AT4G24470;AT4G26150;AT4G32890;AT4G34680;AT5G25830;AT5G26930;AT5G56860;AT5G66320;AT2G18380;AT3G50870;AT4G36620
TF_motif_seq_0237	GATA; tify	1358	-	1	TATCA	AT1G51600;AT2G45050;AT3G06740;AT3G16870;AT3G21175;AT3G24050;AT3G54810;AT3G60530;AT4G17570;AT4G24470;AT4G26150;AT4G32890;AT4G34680;AT5G25830;AT5G26930;AT5G56860;AT5G66320;AT2G18380;AT3G50870;AT4G36620
TF_motif_seq_0237	GATA; tify	1427	+	1	AGATT	AT1G51600;AT2G45050;AT3G06740;AT3G16870;AT3G21175;AT3G24050;AT3G54810;AT3G60530;AT4G17570;AT4G24470;AT4G26150;AT4G32890;AT4G34680;AT5G25830;AT5G26930;AT5G56860;AT5G66320;AT2G18380;AT3G50870;AT4G36620
TF_motif_seq_0237	GATA; tify	1450	+	1	CGATG	AT1G51600;AT2G45050;AT3G06740;AT3G16870;AT3G21175;AT3G24050;AT3G54810;AT3G60530;AT4G17570;AT4G24470;AT4G26150;AT4G32890;AT4G34680;AT5G25830;AT5G26930;AT5G56860;AT5G66320;AT2G18380;AT3G50870;AT4G36620
TF_motif_seq_0237	GATA; tify	1494	+	1	TGATA	AT1G51600;AT2G45050;AT3G06740;AT3G16870;AT3G21175;AT3G24050;AT3G54810;AT3G60530;AT4G17570;AT4G24470;AT4G26150;AT4G32890;AT4G34680;AT5G25830;AT5G26930;AT5G56860;AT5G66320;AT2G18380;AT3G50870;AT4G36620
TF_motif_seq_0237	GATA; tify	1578	-	1	AATCA	AT1G51600;AT2G45050;AT3G06740;AT3G16870;AT3G21175;AT3G24050;AT3G54810;AT3G60530;AT4G17570;AT4G24470;AT4G26150;AT4G32890;AT4G34680;AT5G25830;AT5G26930;AT5G56860;AT5G66320;AT2G18380;AT3G50870;AT4G36620
TF_motif_seq_0237	GATA; tify	1629	+	1	GGATG	AT1G51600;AT2G45050;AT3G06740;AT3G16870;AT3G21175;AT3G24050;AT3G54810;AT3G60530;AT4G17570;AT4G24470;AT4G26150;AT4G32890;AT4G34680;AT5G25830;AT5G26930;AT5G56860;AT5G66320;AT2G18380;AT3G50870;AT4G36620
TF_motif_seq_0237	GATA; tify	1634	+	1	AGATC	AT1G51600;AT2G45050;AT3G06740;AT3G16870;AT3G21175;AT3G24050;AT3G54810;AT3G60530;AT4G17570;AT4G24470;AT4G26150;AT4G32890;AT4G34680;AT5G25830;AT5G26930;AT5G56860;AT5G66320;AT2G18380;AT3G50870;AT4G36620
TF_motif_seq_0237	GATA; tify	1635	-	1	GATCT	AT1G51600;AT2G45050;AT3G06740;AT3G16870;AT3G21175;AT3G24050;AT3G54810;AT3G60530;AT4G17570;AT4G24470;AT4G26150;AT4G32890;AT4G34680;AT5G25830;AT5G26930;AT5G56860;AT5G66320;AT2G18380;AT3G50870;AT4G36620
TF_motif_seq_0237	GATA; tify	1669	+	1	TGATG	AT1G51600;AT2G45050;AT3G06740;AT3G16870;AT3G21175;AT3G24050;AT3G54810;AT3G60530;AT4G17570;AT4G24470;AT4G26150;AT4G32890;AT4G34680;AT5G25830;AT5G26930;AT5G56860;AT5G66320;AT2G18380;AT3G50870;AT4G36620
TF_motif_seq_0237	GATA; tify	1688	+	1	GGATA	AT1G51600;AT2G45050;AT3G06740;AT3G16870;AT3G21175;AT3G24050;AT3G54810;AT3G60530;AT4G17570;AT4G24470;AT4G26150;AT4G32890;AT4G34680;AT5G25830;AT5G26930;AT5G56860;AT5G66320;AT2G18380;AT3G50870;AT4G36620
TF_motif_seq_0237	GATA; tify	1814	-	1	CATCA	AT1G51600;AT2G45050;AT3G06740;AT3G16870;AT3G21175;AT3G24050;AT3G54810;AT3G60530;AT4G17570;AT4G24470;AT4G26150;AT4G32890;AT4G34680;AT5G25830;AT5G26930;AT5G56860;AT5G66320;AT2G18380;AT3G50870;AT4G36620
TF_motif_seq_0237	GATA; tify	1843	-	1	AATCT	AT1G51600;AT2G45050;AT3G06740;AT3G16870;AT3G21175;AT3G24050;AT3G54810;AT3G60530;AT4G17570;AT4G24470;AT4G26150;AT4G32890;AT4G34680;AT5G25830;AT5G26930;AT5G56860;AT5G66320;AT2G18380;AT3G50870;AT4G36620
TF_motif_seq_0237	GATA; tify	1980	-	1	AATCT	AT1G51600;AT2G45050;AT3G06740;AT3G16870;AT3G21175;AT3G24050;AT3G54810;AT3G60530;AT4G17570;AT4G24470;AT4G26150;AT4G32890;AT4G34680;AT5G25830;AT5G26930;AT5G56860;AT5G66320;AT2G18380;AT3G50870;AT4G36620
TF_motif_seq_0239	Dof	11	-	1	TCCTT	AT1G29160;AT1G64620;AT2G37590;AT3G21270;AT3G45610;AT3G47500;AT4G38000;AT5G39660;AT5G60200;AT5G60850;AT5G62940;AT2G46590;AT1G07640;AT1G21340;AT1G26790;AT1G47655;AT1G51700;AT1G69570;AT2G28510;AT2G28810;AT2G34140;AT3G50410;AT3G55370;AT3G61850;AT4G00940;AT4G21050;AT4G21080;AT4G24060;AT5G02460;AT5G62430;AT5G65590;AT5G66940
TF_motif_seq_0239	Dof	12	-	1	CCTTT	AT1G29160;AT1G64620;AT2G37590;AT3G21270;AT3G45610;AT3G47500;AT4G38000;AT5G39660;AT5G60200;AT5G60850;AT5G62940;AT2G46590;AT1G07640;AT1G21340;AT1G26790;AT1G47655;AT1G51700;AT1G69570;AT2G28510;AT2G28810;AT2G34140;AT3G50410;AT3G55370;AT3G61850;AT4G00940;AT4G21050;AT4G21080;AT4G24060;AT5G02460;AT5G62430;AT5G65590;AT5G66940
TF_motif_seq_0239	Dof	19	-	1	GCTTT	AT1G29160;AT1G64620;AT2G37590;AT3G21270;AT3G45610;AT3G47500;AT4G38000;AT5G39660;AT5G60200;AT5G60850;AT5G62940;AT2G46590;AT1G07640;AT1G21340;AT1G26790;AT1G47655;AT1G51700;AT1G69570;AT2G28510;AT2G28810;AT2G34140;AT3G50410;AT3G55370;AT3G61850;AT4G00940;AT4G21050;AT4G21080;AT4G24060;AT5G02460;AT5G62430;AT5G65590;AT5G66940
TF_motif_seq_0239	Dof	32	+	1	AAAGC	AT1G29160;AT1G64620;AT2G37590;AT3G21270;AT3G45610;AT3G47500;AT4G38000;AT5G39660;AT5G60200;AT5G60850;AT5G62940;AT2G46590;AT1G07640;AT1G21340;AT1G26790;AT1G47655;AT1G51700;AT1G69570;AT2G28510;AT2G28810;AT2G34140;AT3G50410;AT3G55370;AT3G61850;AT4G00940;AT4G21050;AT4G21080;AT4G24060;AT5G02460;AT5G62430;AT5G65590;AT5G66940
TF_motif_seq_0239	Dof	56	-	1	TCCTT	AT1G29160;AT1G64620;AT2G37590;AT3G21270;AT3G45610;AT3G47500;AT4G38000;AT5G39660;AT5G60200;AT5G60850;AT5G62940;AT2G46590;AT1G07640;AT1G21340;AT1G26790;AT1G47655;AT1G51700;AT1G69570;AT2G28510;AT2G28810;AT2G34140;AT3G50410;AT3G55370;AT3G61850;AT4G00940;AT4G21050;AT4G21080;AT4G24060;AT5G02460;AT5G62430;AT5G65590;AT5G66940
TF_motif_seq_0239	Dof	57	-	1	CCTTT	AT1G29160;AT1G64620;AT2G37590;AT3G21270;AT3G45610;AT3G47500;AT4G38000;AT5G39660;AT5G60200;AT5G60850;AT5G62940;AT2G46590;AT1G07640;AT1G21340;AT1G26790;AT1G47655;AT1G51700;AT1G69570;AT2G28510;AT2G28810;AT2G34140;AT3G50410;AT3G55370;AT3G61850;AT4G00940;AT4G21050;AT4G21080;AT4G24060;AT5G02460;AT5G62430;AT5G65590;AT5G66940
TF_motif_seq_0239	Dof	76	+	1	AAAGT	AT1G29160;AT1G64620;AT2G37590;AT3G21270;AT3G45610;AT3G47500;AT4G38000;AT5G39660;AT5G60200;AT5G60850;AT5G62940;AT2G46590;AT1G07640;AT1G21340;AT1G26790;AT1G47655;AT1G51700;AT1G69570;AT2G28510;AT2G28810;AT2G34140;AT3G50410;AT3G55370;AT3G61850;AT4G00940;AT4G21050;AT4G21080;AT4G24060;AT5G02460;AT5G62430;AT5G65590;AT5G66940
TF_motif_seq_0239	Dof	92	+	1	AAGGT	AT1G29160;AT1G64620;AT2G37590;AT3G21270;AT3G45610;AT3G47500;AT4G38000;AT5G39660;AT5G60200;AT5G60850;AT5G62940;AT2G46590;AT1G07640;AT1G21340;AT1G26790;AT1G47655;AT1G51700;AT1G69570;AT2G28510;AT2G28810;AT2G34140;AT3G50410;AT3G55370;AT3G61850;AT4G00940;AT4G21050;AT4G21080;AT4G24060;AT5G02460;AT5G62430;AT5G65590;AT5G66940
TF_motif_seq_0239	Dof	102	+	1	AAAGA	AT1G29160;AT1G64620;AT2G37590;AT3G21270;AT3G45610;AT3G47500;AT4G38000;AT5G39660;AT5G60200;AT5G60850;AT5G62940;AT2G46590;AT1G07640;AT1G21340;AT1G26790;AT1G47655;AT1G51700;AT1G69570;AT2G28510;AT2G28810;AT2G34140;AT3G50410;AT3G55370;AT3G61850;AT4G00940;AT4G21050;AT4G21080;AT4G24060;AT5G02460;AT5G62430;AT5G65590;AT5G66940
TF_motif_seq_0239	Dof	141	-	1	ACCTT	AT1G29160;AT1G64620;AT2G37590;AT3G21270;AT3G45610;AT3G47500;AT4G38000;AT5G39660;AT5G60200;AT5G60850;AT5G62940;AT2G46590;AT1G07640;AT1G21340;AT1G26790;AT1G47655;AT1G51700;AT1G69570;AT2G28510;AT2G28810;AT2G34140;AT3G50410;AT3G55370;AT3G61850;AT4G00940;AT4G21050;AT4G21080;AT4G24060;AT5G02460;AT5G62430;AT5G65590;AT5G66940
TF_motif_seq_0239	Dof	153	+	1	AAAGT	AT1G29160;AT1G64620;AT2G37590;AT3G21270;AT3G45610;AT3G47500;AT4G38000;AT5G39660;AT5G60200;AT5G60850;AT5G62940;AT2G46590;AT1G07640;AT1G21340;AT1G26790;AT1G47655;AT1G51700;AT1G69570;AT2G28510;AT2G28810;AT2G34140;AT3G50410;AT3G55370;AT3G61850;AT4G00940;AT4G21050;AT4G21080;AT4G24060;AT5G02460;AT5G62430;AT5G65590;AT5G66940
TF_motif_seq_0239	Dof	265	+	1	AAAGA	AT1G29160;AT1G64620;AT2G37590;AT3G21270;AT3G45610;AT3G47500;AT4G38000;AT5G39660;AT5G60200;AT5G60850;AT5G62940;AT2G46590;AT1G07640;AT1G21340;AT1G26790;AT1G47655;AT1G51700;AT1G69570;AT2G28510;AT2G28810;AT2G34140;AT3G50410;AT3G55370;AT3G61850;AT4G00940;AT4G21050;AT4G21080;AT4G24060;AT5G02460;AT5G62430;AT5G65590;AT5G66940
TF_motif_seq_0239	Dof	324	+	1	AAGGA	AT1G29160;AT1G64620;AT2G37590;AT3G21270;AT3G45610;AT3G47500;AT4G38000;AT5G39660;AT5G60200;AT5G60850;AT5G62940;AT2G46590;AT1G07640;AT1G21340;AT1G26790;AT1G47655;AT1G51700;AT1G69570;AT2G28510;AT2G28810;AT2G34140;AT3G50410;AT3G55370;AT3G61850;AT4G00940;AT4G21050;AT4G21080;AT4G24060;AT5G02460;AT5G62430;AT5G65590;AT5G66940
TF_motif_seq_0239	Dof	332	+	1	AAAGT	AT1G29160;AT1G64620;AT2G37590;AT3G21270;AT3G45610;AT3G47500;AT4G38000;AT5G39660;AT5G60200;AT5G60850;AT5G62940;AT2G46590;AT1G07640;AT1G21340;AT1G26790;AT1G47655;AT1G51700;AT1G69570;AT2G28510;AT2G28810;AT2G34140;AT3G50410;AT3G55370;AT3G61850;AT4G00940;AT4G21050;AT4G21080;AT4G24060;AT5G02460;AT5G62430;AT5G65590;AT5G66940
TF_motif_seq_0239	Dof	348	+	1	AAAGT	AT1G29160;AT1G64620;AT2G37590;AT3G21270;AT3G45610;AT3G47500;AT4G38000;AT5G39660;AT5G60200;AT5G60850;AT5G62940;AT2G46590;AT1G07640;AT1G21340;AT1G26790;AT1G47655;AT1G51700;AT1G69570;AT2G28510;AT2G28810;AT2G34140;AT3G50410;AT3G55370;AT3G61850;AT4G00940;AT4G21050;AT4G21080;AT4G24060;AT5G02460;AT5G62430;AT5G65590;AT5G66940
TF_motif_seq_0239	Dof	355	-	1	TCTTT	AT1G29160;AT1G64620;AT2G37590;AT3G21270;AT3G45610;AT3G47500;AT4G38000;AT5G39660;AT5G60200;AT5G60850;AT5G62940;AT2G46590;AT1G07640;AT1G21340;AT1G26790;AT1G47655;AT1G51700;AT1G69570;AT2G28510;AT2G28810;AT2G34140;AT3G50410;AT3G55370;AT3G61850;AT4G00940;AT4G21050;AT4G21080;AT4G24060;AT5G02460;AT5G62430;AT5G65590;AT5G66940
TF_motif_seq_0239	Dof	362	-	1	ACTTT	AT1G29160;AT1G64620;AT2G37590;AT3G21270;AT3G45610;AT3G47500;AT4G38000;AT5G39660;AT5G60200;AT5G60850;AT5G62940;AT2G46590;AT1G07640;AT1G21340;AT1G26790;AT1G47655;AT1G51700;AT1G69570;AT2G28510;AT2G28810;AT2G34140;AT3G50410;AT3G55370;AT3G61850;AT4G00940;AT4G21050;AT4G21080;AT4G24060;AT5G02460;AT5G62430;AT5G65590;AT5G66940
TF_motif_seq_0239	Dof	381	-	1	TCTTT	AT1G29160;AT1G64620;AT2G37590;AT3G21270;AT3G45610;AT3G47500;AT4G38000;AT5G39660;AT5G60200;AT5G60850;AT5G62940;AT2G46590;AT1G07640;AT1G21340;AT1G26790;AT1G47655;AT1G51700;AT1G69570;AT2G28510;AT2G28810;AT2G34140;AT3G50410;AT3G55370;AT3G61850;AT4G00940;AT4G21050;AT4G21080;AT4G24060;AT5G02460;AT5G62430;AT5G65590;AT5G66940
TF_motif_seq_0239	Dof	390	-	1	TCTTT	AT1G29160;AT1G64620;AT2G37590;AT3G21270;AT3G45610;AT3G47500;AT4G38000;AT5G39660;AT5G60200;AT5G60850;AT5G62940;AT2G46590;AT1G07640;AT1G21340;AT1G26790;AT1G47655;AT1G51700;AT1G69570;AT2G28510;AT2G28810;AT2G34140;AT3G50410;AT3G55370;AT3G61850;AT4G00940;AT4G21050;AT4G21080;AT4G24060;AT5G02460;AT5G62430;AT5G65590;AT5G66940
TF_motif_seq_0239	Dof	475	+	1	AAAGT	AT1G29160;AT1G64620;AT2G37590;AT3G21270;AT3G45610;AT3G47500;AT4G38000;AT5G39660;AT5G60200;AT5G60850;AT5G62940;AT2G46590;AT1G07640;AT1G21340;AT1G26790;AT1G47655;AT1G51700;AT1G69570;AT2G28510;AT2G28810;AT2G34140;AT3G50410;AT3G55370;AT3G61850;AT4G00940;AT4G21050;AT4G21080;AT4G24060;AT5G02460;AT5G62430;AT5G65590;AT5G66940
TF_motif_seq_0239	Dof	577	+	1	AAAGT	AT1G29160;AT1G64620;AT2G37590;AT3G21270;AT3G45610;AT3G47500;AT4G38000;AT5G39660;AT5G60200;AT5G60850;AT5G62940;AT2G46590;AT1G07640;AT1G21340;AT1G26790;AT1G47655;AT1G51700;AT1G69570;AT2G28510;AT2G28810;AT2G34140;AT3G50410;AT3G55370;AT3G61850;AT4G00940;AT4G21050;AT4G21080;AT4G24060;AT5G02460;AT5G62430;AT5G65590;AT5G66940
TF_motif_seq_0239	Dof	621	+	1	AAAGA	AT1G29160;AT1G64620;AT2G37590;AT3G21270;AT3G45610;AT3G47500;AT4G38000;AT5G39660;AT5G60200;AT5G60850;AT5G62940;AT2G46590;AT1G07640;AT1G21340;AT1G26790;AT1G47655;AT1G51700;AT1G69570;AT2G28510;AT2G28810;AT2G34140;AT3G50410;AT3G55370;AT3G61850;AT4G00940;AT4G21050;AT4G21080;AT4G24060;AT5G02460;AT5G62430;AT5G65590;AT5G66940
TF_motif_seq_0239	Dof	628	+	1	AAAGT	AT1G29160;AT1G64620;AT2G37590;AT3G21270;AT3G45610;AT3G47500;AT4G38000;AT5G39660;AT5G60200;AT5G60850;AT5G62940;AT2G46590;AT1G07640;AT1G21340;AT1G26790;AT1G47655;AT1G51700;AT1G69570;AT2G28510;AT2G28810;AT2G34140;AT3G50410;AT3G55370;AT3G61850;AT4G00940;AT4G21050;AT4G21080;AT4G24060;AT5G02460;AT5G62430;AT5G65590;AT5G66940
TF_motif_seq_0239	Dof	644	+	1	AAAGA	AT1G29160;AT1G64620;AT2G37590;AT3G21270;AT3G45610;AT3G47500;AT4G38000;AT5G39660;AT5G60200;AT5G60850;AT5G62940;AT2G46590;AT1G07640;AT1G21340;AT1G26790;AT1G47655;AT1G51700;AT1G69570;AT2G28510;AT2G28810;AT2G34140;AT3G50410;AT3G55370;AT3G61850;AT4G00940;AT4G21050;AT4G21080;AT4G24060;AT5G02460;AT5G62430;AT5G65590;AT5G66940
TF_motif_seq_0239	Dof	656	-	1	TCTTT	AT1G29160;AT1G64620;AT2G37590;AT3G21270;AT3G45610;AT3G47500;AT4G38000;AT5G39660;AT5G60200;AT5G60850;AT5G62940;AT2G46590;AT1G07640;AT1G21340;AT1G26790;AT1G47655;AT1G51700;AT1G69570;AT2G28510;AT2G28810;AT2G34140;AT3G50410;AT3G55370;AT3G61850;AT4G00940;AT4G21050;AT4G21080;AT4G24060;AT5G02460;AT5G62430;AT5G65590;AT5G66940
TF_motif_seq_0239	Dof	695	-	1	TCTTT	AT1G29160;AT1G64620;AT2G37590;AT3G21270;AT3G45610;AT3G47500;AT4G38000;AT5G39660;AT5G60200;AT5G60850;AT5G62940;AT2G46590;AT1G07640;AT1G21340;AT1G26790;AT1G47655;AT1G51700;AT1G69570;AT2G28510;AT2G28810;AT2G34140;AT3G50410;AT3G55370;AT3G61850;AT4G00940;AT4G21050;AT4G21080;AT4G24060;AT5G02460;AT5G62430;AT5G65590;AT5G66940
TF_motif_seq_0239	Dof	724	-	1	GCTTT	AT1G29160;AT1G64620;AT2G37590;AT3G21270;AT3G45610;AT3G47500;AT4G38000;AT5G39660;AT5G60200;AT5G60850;AT5G62940;AT2G46590;AT1G07640;AT1G21340;AT1G26790;AT1G47655;AT1G51700;AT1G69570;AT2G28510;AT2G28810;AT2G34140;AT3G50410;AT3G55370;AT3G61850;AT4G00940;AT4G21050;AT4G21080;AT4G24060;AT5G02460;AT5G62430;AT5G65590;AT5G66940
TF_motif_seq_0239	Dof	742	+	1	AAAGA	AT1G29160;AT1G64620;AT2G37590;AT3G21270;AT3G45610;AT3G47500;AT4G38000;AT5G39660;AT5G60200;AT5G60850;AT5G62940;AT2G46590;AT1G07640;AT1G21340;AT1G26790;AT1G47655;AT1G51700;AT1G69570;AT2G28510;AT2G28810;AT2G34140;AT3G50410;AT3G55370;AT3G61850;AT4G00940;AT4G21050;AT4G21080;AT4G24060;AT5G02460;AT5G62430;AT5G65590;AT5G66940
TF_motif_seq_0239	Dof	765	+	1	AAGGA	AT1G29160;AT1G64620;AT2G37590;AT3G21270;AT3G45610;AT3G47500;AT4G38000;AT5G39660;AT5G60200;AT5G60850;AT5G62940;AT2G46590;AT1G07640;AT1G21340;AT1G26790;AT1G47655;AT1G51700;AT1G69570;AT2G28510;AT2G28810;AT2G34140;AT3G50410;AT3G55370;AT3G61850;AT4G00940;AT4G21050;AT4G21080;AT4G24060;AT5G02460;AT5G62430;AT5G65590;AT5G66940
TF_motif_seq_0239	Dof	795	-	1	ACTTT	AT1G29160;AT1G64620;AT2G37590;AT3G21270;AT3G45610;AT3G47500;AT4G38000;AT5G39660;AT5G60200;AT5G60850;AT5G62940;AT2G46590;AT1G07640;AT1G21340;AT1G26790;AT1G47655;AT1G51700;AT1G69570;AT2G28510;AT2G28810;AT2G34140;AT3G50410;AT3G55370;AT3G61850;AT4G00940;AT4G21050;AT4G21080;AT4G24060;AT5G02460;AT5G62430;AT5G65590;AT5G66940
TF_motif_seq_0239	Dof	887	+	1	AAAGT	AT1G29160;AT1G64620;AT2G37590;AT3G21270;AT3G45610;AT3G47500;AT4G38000;AT5G39660;AT5G60200;AT5G60850;AT5G62940;AT2G46590;AT1G07640;AT1G21340;AT1G26790;AT1G47655;AT1G51700;AT1G69570;AT2G28510;AT2G28810;AT2G34140;AT3G50410;AT3G55370;AT3G61850;AT4G00940;AT4G21050;AT4G21080;AT4G24060;AT5G02460;AT5G62430;AT5G65590;AT5G66940
TF_motif_seq_0239	Dof	917	+	1	AAAGC	AT1G29160;AT1G64620;AT2G37590;AT3G21270;AT3G45610;AT3G47500;AT4G38000;AT5G39660;AT5G60200;AT5G60850;AT5G62940;AT2G46590;AT1G07640;AT1G21340;AT1G26790;AT1G47655;AT1G51700;AT1G69570;AT2G28510;AT2G28810;AT2G34140;AT3G50410;AT3G55370;AT3G61850;AT4G00940;AT4G21050;AT4G21080;AT4G24060;AT5G02460;AT5G62430;AT5G65590;AT5G66940
TF_motif_seq_0239	Dof	947	+	1	AAAGT	AT1G29160;AT1G64620;AT2G37590;AT3G21270;AT3G45610;AT3G47500;AT4G38000;AT5G39660;AT5G60200;AT5G60850;AT5G62940;AT2G46590;AT1G07640;AT1G21340;AT1G26790;AT1G47655;AT1G51700;AT1G69570;AT2G28510;AT2G28810;AT2G34140;AT3G50410;AT3G55370;AT3G61850;AT4G00940;AT4G21050;AT4G21080;AT4G24060;AT5G02460;AT5G62430;AT5G65590;AT5G66940
TF_motif_seq_0239	Dof	1012	-	1	ACTTT	AT1G29160;AT1G64620;AT2G37590;AT3G21270;AT3G45610;AT3G47500;AT4G38000;AT5G39660;AT5G60200;AT5G60850;AT5G62940;AT2G46590;AT1G07640;AT1G21340;AT1G26790;AT1G47655;AT1G51700;AT1G69570;AT2G28510;AT2G28810;AT2G34140;AT3G50410;AT3G55370;AT3G61850;AT4G00940;AT4G21050;AT4G21080;AT4G24060;AT5G02460;AT5G62430;AT5G65590;AT5G66940
TF_motif_seq_0239	Dof	1030	-	1	ACTTT	AT1G29160;AT1G64620;AT2G37590;AT3G21270;AT3G45610;AT3G47500;AT4G38000;AT5G39660;AT5G60200;AT5G60850;AT5G62940;AT2G46590;AT1G07640;AT1G21340;AT1G26790;AT1G47655;AT1G51700;AT1G69570;AT2G28510;AT2G28810;AT2G34140;AT3G50410;AT3G55370;AT3G61850;AT4G00940;AT4G21050;AT4G21080;AT4G24060;AT5G02460;AT5G62430;AT5G65590;AT5G66940
TF_motif_seq_0239	Dof	1072	-	1	ACTTT	AT1G29160;AT1G64620;AT2G37590;AT3G21270;AT3G45610;AT3G47500;AT4G38000;AT5G39660;AT5G60200;AT5G60850;AT5G62940;AT2G46590;AT1G07640;AT1G21340;AT1G26790;AT1G47655;AT1G51700;AT1G69570;AT2G28510;AT2G28810;AT2G34140;AT3G50410;AT3G55370;AT3G61850;AT4G00940;AT4G21050;AT4G21080;AT4G24060;AT5G02460;AT5G62430;AT5G65590;AT5G66940
TF_motif_seq_0239	Dof	1170	+	1	AAAGT	AT1G29160;AT1G64620;AT2G37590;AT3G21270;AT3G45610;AT3G47500;AT4G38000;AT5G39660;AT5G60200;AT5G60850;AT5G62940;AT2G46590;AT1G07640;AT1G21340;AT1G26790;AT1G47655;AT1G51700;AT1G69570;AT2G28510;AT2G28810;AT2G34140;AT3G50410;AT3G55370;AT3G61850;AT4G00940;AT4G21050;AT4G21080;AT4G24060;AT5G02460;AT5G62430;AT5G65590;AT5G66940
TF_motif_seq_0239	Dof	1201	-	1	TCTTT	AT1G29160;AT1G64620;AT2G37590;AT3G21270;AT3G45610;AT3G47500;AT4G38000;AT5G39660;AT5G60200;AT5G60850;AT5G62940;AT2G46590;AT1G07640;AT1G21340;AT1G26790;AT1G47655;AT1G51700;AT1G69570;AT2G28510;AT2G28810;AT2G34140;AT3G50410;AT3G55370;AT3G61850;AT4G00940;AT4G21050;AT4G21080;AT4G24060;AT5G02460;AT5G62430;AT5G65590;AT5G66940
TF_motif_seq_0239	Dof	1385	-	1	ACTTT	AT1G29160;AT1G64620;AT2G37590;AT3G21270;AT3G45610;AT3G47500;AT4G38000;AT5G39660;AT5G60200;AT5G60850;AT5G62940;AT2G46590;AT1G07640;AT1G21340;AT1G26790;AT1G47655;AT1G51700;AT1G69570;AT2G28510;AT2G28810;AT2G34140;AT3G50410;AT3G55370;AT3G61850;AT4G00940;AT4G21050;AT4G21080;AT4G24060;AT5G02460;AT5G62430;AT5G65590;AT5G66940
TF_motif_seq_0239	Dof	1505	-	1	ACTTT	AT1G29160;AT1G64620;AT2G37590;AT3G21270;AT3G45610;AT3G47500;AT4G38000;AT5G39660;AT5G60200;AT5G60850;AT5G62940;AT2G46590;AT1G07640;AT1G21340;AT1G26790;AT1G47655;AT1G51700;AT1G69570;AT2G28510;AT2G28810;AT2G34140;AT3G50410;AT3G55370;AT3G61850;AT4G00940;AT4G21050;AT4G21080;AT4G24060;AT5G02460;AT5G62430;AT5G65590;AT5G66940
TF_motif_seq_0239	Dof	1524	+	1	AAAGA	AT1G29160;AT1G64620;AT2G37590;AT3G21270;AT3G45610;AT3G47500;AT4G38000;AT5G39660;AT5G60200;AT5G60850;AT5G62940;AT2G46590;AT1G07640;AT1G21340;AT1G26790;AT1G47655;AT1G51700;AT1G69570;AT2G28510;AT2G28810;AT2G34140;AT3G50410;AT3G55370;AT3G61850;AT4G00940;AT4G21050;AT4G21080;AT4G24060;AT5G02460;AT5G62430;AT5G65590;AT5G66940
TF_motif_seq_0239	Dof	1554	-	1	ACTTT	AT1G29160;AT1G64620;AT2G37590;AT3G21270;AT3G45610;AT3G47500;AT4G38000;AT5G39660;AT5G60200;AT5G60850;AT5G62940;AT2G46590;AT1G07640;AT1G21340;AT1G26790;AT1G47655;AT1G51700;AT1G69570;AT2G28510;AT2G28810;AT2G34140;AT3G50410;AT3G55370;AT3G61850;AT4G00940;AT4G21050;AT4G21080;AT4G24060;AT5G02460;AT5G62430;AT5G65590;AT5G66940
TF_motif_seq_0239	Dof	1596	+	1	AAAGG	AT1G29160;AT1G64620;AT2G37590;AT3G21270;AT3G45610;AT3G47500;AT4G38000;AT5G39660;AT5G60200;AT5G60850;AT5G62940;AT2G46590;AT1G07640;AT1G21340;AT1G26790;AT1G47655;AT1G51700;AT1G69570;AT2G28510;AT2G28810;AT2G34140;AT3G50410;AT3G55370;AT3G61850;AT4G00940;AT4G21050;AT4G21080;AT4G24060;AT5G02460;AT5G62430;AT5G65590;AT5G66940
TF_motif_seq_0239	Dof	1597	+	1	AAGGG	AT1G29160;AT1G64620;AT2G37590;AT3G21270;AT3G45610;AT3G47500;AT4G38000;AT5G39660;AT5G60200;AT5G60850;AT5G62940;AT2G46590;AT1G07640;AT1G21340;AT1G26790;AT1G47655;AT1G51700;AT1G69570;AT2G28510;AT2G28810;AT2G34140;AT3G50410;AT3G55370;AT3G61850;AT4G00940;AT4G21050;AT4G21080;AT4G24060;AT5G02460;AT5G62430;AT5G65590;AT5G66940
TF_motif_seq_0239	Dof	1613	-	1	ACCTT	AT1G29160;AT1G64620;AT2G37590;AT3G21270;AT3G45610;AT3G47500;AT4G38000;AT5G39660;AT5G60200;AT5G60850;AT5G62940;AT2G46590;AT1G07640;AT1G21340;AT1G26790;AT1G47655;AT1G51700;AT1G69570;AT2G28510;AT2G28810;AT2G34140;AT3G50410;AT3G55370;AT3G61850;AT4G00940;AT4G21050;AT4G21080;AT4G24060;AT5G02460;AT5G62430;AT5G65590;AT5G66940
TF_motif_seq_0239	Dof	1627	+	1	AAGGA	AT1G29160;AT1G64620;AT2G37590;AT3G21270;AT3G45610;AT3G47500;AT4G38000;AT5G39660;AT5G60200;AT5G60850;AT5G62940;AT2G46590;AT1G07640;AT1G21340;AT1G26790;AT1G47655;AT1G51700;AT1G69570;AT2G28510;AT2G28810;AT2G34140;AT3G50410;AT3G55370;AT3G61850;AT4G00940;AT4G21050;AT4G21080;AT4G24060;AT5G02460;AT5G62430;AT5G65590;AT5G66940
TF_motif_seq_0239	Dof	1728	-	1	TCCTT	AT1G29160;AT1G64620;AT2G37590;AT3G21270;AT3G45610;AT3G47500;AT4G38000;AT5G39660;AT5G60200;AT5G60850;AT5G62940;AT2G46590;AT1G07640;AT1G21340;AT1G26790;AT1G47655;AT1G51700;AT1G69570;AT2G28510;AT2G28810;AT2G34140;AT3G50410;AT3G55370;AT3G61850;AT4G00940;AT4G21050;AT4G21080;AT4G24060;AT5G02460;AT5G62430;AT5G65590;AT5G66940
TF_motif_seq_0239	Dof	1747	-	1	CCCTT	AT1G29160;AT1G64620;AT2G37590;AT3G21270;AT3G45610;AT3G47500;AT4G38000;AT5G39660;AT5G60200;AT5G60850;AT5G62940;AT2G46590;AT1G07640;AT1G21340;AT1G26790;AT1G47655;AT1G51700;AT1G69570;AT2G28510;AT2G28810;AT2G34140;AT3G50410;AT3G55370;AT3G61850;AT4G00940;AT4G21050;AT4G21080;AT4G24060;AT5G02460;AT5G62430;AT5G65590;AT5G66940
TF_motif_seq_0239	Dof	1748	-	1	CCTTT	AT1G29160;AT1G64620;AT2G37590;AT3G21270;AT3G45610;AT3G47500;AT4G38000;AT5G39660;AT5G60200;AT5G60850;AT5G62940;AT2G46590;AT1G07640;AT1G21340;AT1G26790;AT1G47655;AT1G51700;AT1G69570;AT2G28510;AT2G28810;AT2G34140;AT3G50410;AT3G55370;AT3G61850;AT4G00940;AT4G21050;AT4G21080;AT4G24060;AT5G02460;AT5G62430;AT5G65590;AT5G66940
TF_motif_seq_0239	Dof	1792	+	1	AAAGT	AT1G29160;AT1G64620;AT2G37590;AT3G21270;AT3G45610;AT3G47500;AT4G38000;AT5G39660;AT5G60200;AT5G60850;AT5G62940;AT2G46590;AT1G07640;AT1G21340;AT1G26790;AT1G47655;AT1G51700;AT1G69570;AT2G28510;AT2G28810;AT2G34140;AT3G50410;AT3G55370;AT3G61850;AT4G00940;AT4G21050;AT4G21080;AT4G24060;AT5G02460;AT5G62430;AT5G65590;AT5G66940
TF_motif_seq_0239	Dof	1864	-	1	ACCTT	AT1G29160;AT1G64620;AT2G37590;AT3G21270;AT3G45610;AT3G47500;AT4G38000;AT5G39660;AT5G60200;AT5G60850;AT5G62940;AT2G46590;AT1G07640;AT1G21340;AT1G26790;AT1G47655;AT1G51700;AT1G69570;AT2G28510;AT2G28810;AT2G34140;AT3G50410;AT3G55370;AT3G61850;AT4G00940;AT4G21050;AT4G21080;AT4G24060;AT5G02460;AT5G62430;AT5G65590;AT5G66940
TF_motif_seq_0239	Dof	1865	-	1	CCTTT	AT1G29160;AT1G64620;AT2G37590;AT3G21270;AT3G45610;AT3G47500;AT4G38000;AT5G39660;AT5G60200;AT5G60850;AT5G62940;AT2G46590;AT1G07640;AT1G21340;AT1G26790;AT1G47655;AT1G51700;AT1G69570;AT2G28510;AT2G28810;AT2G34140;AT3G50410;AT3G55370;AT3G61850;AT4G00940;AT4G21050;AT4G21080;AT4G24060;AT5G02460;AT5G62430;AT5G65590;AT5G66940
TF_motif_seq_0239	Dof	1895	+	1	AAAGC	AT1G29160;AT1G64620;AT2G37590;AT3G21270;AT3G45610;AT3G47500;AT4G38000;AT5G39660;AT5G60200;AT5G60850;AT5G62940;AT2G46590;AT1G07640;AT1G21340;AT1G26790;AT1G47655;AT1G51700;AT1G69570;AT2G28510;AT2G28810;AT2G34140;AT3G50410;AT3G55370;AT3G61850;AT4G00940;AT4G21050;AT4G21080;AT4G24060;AT5G02460;AT5G62430;AT5G65590;AT5G66940
TF_motif_seq_0239	Dof	1924	+	1	AAAGC	AT1G29160;AT1G64620;AT2G37590;AT3G21270;AT3G45610;AT3G47500;AT4G38000;AT5G39660;AT5G60200;AT5G60850;AT5G62940;AT2G46590;AT1G07640;AT1G21340;AT1G26790;AT1G47655;AT1G51700;AT1G69570;AT2G28510;AT2G28810;AT2G34140;AT3G50410;AT3G55370;AT3G61850;AT4G00940;AT4G21050;AT4G21080;AT4G24060;AT5G02460;AT5G62430;AT5G65590;AT5G66940
TF_motif_seq_0239	Dof	1944	+	1	AAAGA	AT1G29160;AT1G64620;AT2G37590;AT3G21270;AT3G45610;AT3G47500;AT4G38000;AT5G39660;AT5G60200;AT5G60850;AT5G62940;AT2G46590;AT1G07640;AT1G21340;AT1G26790;AT1G47655;AT1G51700;AT1G69570;AT2G28510;AT2G28810;AT2G34140;AT3G50410;AT3G55370;AT3G61850;AT4G00940;AT4G21050;AT4G21080;AT4G24060;AT5G02460;AT5G62430;AT5G65590;AT5G66940
TF_motif_seq_0239	Dof	1948	+	1	AAAGA	AT1G29160;AT1G64620;AT2G37590;AT3G21270;AT3G45610;AT3G47500;AT4G38000;AT5G39660;AT5G60200;AT5G60850;AT5G62940;AT2G46590;AT1G07640;AT1G21340;AT1G26790;AT1G47655;AT1G51700;AT1G69570;AT2G28510;AT2G28810;AT2G34140;AT3G50410;AT3G55370;AT3G61850;AT4G00940;AT4G21050;AT4G21080;AT4G24060;AT5G02460;AT5G62430;AT5G65590;AT5G66940
TF_motif_seq_0239	Dof	1963	-	1	ACTTT	AT1G29160;AT1G64620;AT2G37590;AT3G21270;AT3G45610;AT3G47500;AT4G38000;AT5G39660;AT5G60200;AT5G60850;AT5G62940;AT2G46590;AT1G07640;AT1G21340;AT1G26790;AT1G47655;AT1G51700;AT1G69570;AT2G28510;AT2G28810;AT2G34140;AT3G50410;AT3G55370;AT3G61850;AT4G00940;AT4G21050;AT4G21080;AT4G24060;AT5G02460;AT5G62430;AT5G65590;AT5G66940
TF_motif_seq_0239	Dof	1970	-	1	TCTTT	AT1G29160;AT1G64620;AT2G37590;AT3G21270;AT3G45610;AT3G47500;AT4G38000;AT5G39660;AT5G60200;AT5G60850;AT5G62940;AT2G46590;AT1G07640;AT1G21340;AT1G26790;AT1G47655;AT1G51700;AT1G69570;AT2G28510;AT2G28810;AT2G34140;AT3G50410;AT3G55370;AT3G61850;AT4G00940;AT4G21050;AT4G21080;AT4G24060;AT5G02460;AT5G62430;AT5G65590;AT5G66940
TF_motif_seq_0239	Dof	1989	-	1	GCTTT	AT1G29160;AT1G64620;AT2G37590;AT3G21270;AT3G45610;AT3G47500;AT4G38000;AT5G39660;AT5G60200;AT5G60850;AT5G62940;AT2G46590;AT1G07640;AT1G21340;AT1G26790;AT1G47655;AT1G51700;AT1G69570;AT2G28510;AT2G28810;AT2G34140;AT3G50410;AT3G55370;AT3G61850;AT4G00940;AT4G21050;AT4G21080;AT4G24060;AT5G02460;AT5G62430;AT5G65590;AT5G66940
TF_motif_seq_0240	bZIP	614	-	1	AACGT	AT3G54620;AT4G02640
TF_motif_seq_0240	bZIP	615	+	1	ACGTA	AT3G54620;AT4G02640
TF_motif_seq_0240	bZIP	1831	-	1	CACGT	AT3G54620;AT4G02640
TF_motif_seq_0240	bZIP	1832	+	1	ACGTA	AT3G54620;AT4G02640
TF_motif_seq_0241	ZF-HD	42	-	1	TTAAT	AT1G75240
TF_motif_seq_0241	ZF-HD	144	-	1	TTAAT	AT1G75240
TF_motif_seq_0241	ZF-HD	171	-	1	ATAAT	AT1G75240
TF_motif_seq_0241	ZF-HD	176	-	1	TTAAT	AT1G75240
TF_motif_seq_0241	ZF-HD	181	-	1	TTAAT	AT1G75240
TF_motif_seq_0241	ZF-HD	190	-	1	ATAAT	AT1G75240
TF_motif_seq_0241	ZF-HD	199	-	1	ATAAT	AT1G75240
TF_motif_seq_0241	ZF-HD	236	+	1	ATTAA	AT1G75240
TF_motif_seq_0241	ZF-HD	253	+	1	ATTAA	AT1G75240
TF_motif_seq_0241	ZF-HD	254	-	1	TTAAT	AT1G75240
TF_motif_seq_0241	ZF-HD	280	-	1	ATAAT	AT1G75240
TF_motif_seq_0241	ZF-HD	404	+	1	ATTAG	AT1G75240
TF_motif_seq_0241	ZF-HD	425	+	1	ATTAC	AT1G75240
TF_motif_seq_0241	ZF-HD	672	+	1	ATTAT	AT1G75240
TF_motif_seq_0241	ZF-HD	718	-	1	CTAAT	AT1G75240
TF_motif_seq_0241	ZF-HD	727	-	1	TTAAT	AT1G75240
TF_motif_seq_0241	ZF-HD	734	+	1	ATTAT	AT1G75240
TF_motif_seq_0241	ZF-HD	778	-	1	ATAAT	AT1G75240
TF_motif_seq_0241	ZF-HD	814	-	1	ATAAT	AT1G75240
TF_motif_seq_0241	ZF-HD	829	+	1	ATTAT	AT1G75240
TF_motif_seq_0241	ZF-HD	835	-	1	ATAAT	AT1G75240
TF_motif_seq_0241	ZF-HD	867	+	1	ATTAC	AT1G75240
TF_motif_seq_0241	ZF-HD	883	+	1	ATTAA	AT1G75240
TF_motif_seq_0241	ZF-HD	923	+	1	ATTAT	AT1G75240
TF_motif_seq_0241	ZF-HD	952	+	1	ATTAT	AT1G75240
TF_motif_seq_0241	ZF-HD	981	-	1	GTAAT	AT1G75240
TF_motif_seq_0241	ZF-HD	986	-	1	CTAAT	AT1G75240
TF_motif_seq_0241	ZF-HD	1044	+	1	ATTAA	AT1G75240
TF_motif_seq_0241	ZF-HD	1045	-	1	TTAAT	AT1G75240
TF_motif_seq_0241	ZF-HD	1069	+	1	ATTAC	AT1G75240
TF_motif_seq_0241	ZF-HD	1075	-	1	TTAAT	AT1G75240
TF_motif_seq_0241	ZF-HD	1078	+	1	ATTAT	AT1G75240
TF_motif_seq_0241	ZF-HD	1118	-	1	TTAAT	AT1G75240
TF_motif_seq_0241	ZF-HD	1129	-	1	TTAAT	AT1G75240
TF_motif_seq_0241	ZF-HD	1140	-	1	CTAAT	AT1G75240
TF_motif_seq_0241	ZF-HD	1228	+	1	ATTAA	AT1G75240
TF_motif_seq_0241	ZF-HD	1233	+	1	ATTAA	AT1G75240
TF_motif_seq_0241	ZF-HD	1249	-	1	GTAAT	AT1G75240
TF_motif_seq_0241	ZF-HD	1268	-	1	ATAAT	AT1G75240
TF_motif_seq_0241	ZF-HD	1276	-	1	ATAAT	AT1G75240
TF_motif_seq_0241	ZF-HD	1279	+	1	ATTAA	AT1G75240
TF_motif_seq_0241	ZF-HD	1341	+	1	ATTAT	AT1G75240
TF_motif_seq_0241	ZF-HD	1412	+	1	ATTAT	AT1G75240
TF_motif_seq_0241	ZF-HD	1429	+	1	ATTAT	AT1G75240
TF_motif_seq_0241	ZF-HD	1469	+	1	ATTAG	AT1G75240
TF_motif_seq_0241	ZF-HD	1529	-	1	ATAAT	AT1G75240
TF_motif_seq_0241	ZF-HD	1532	-	1	ATAAT	AT1G75240
TF_motif_seq_0241	ZF-HD	1544	-	1	ATAAT	AT1G75240
TF_motif_seq_0241	ZF-HD	1566	-	1	ATAAT	AT1G75240
TF_motif_seq_0241	ZF-HD	1569	+	1	ATTAC	AT1G75240
TF_motif_seq_0241	ZF-HD	1645	-	1	ATAAT	AT1G75240
TF_motif_seq_0241	ZF-HD	1650	-	1	TTAAT	AT1G75240
TF_motif_seq_0241	ZF-HD	1690	-	1	ATAAT	AT1G75240
TF_motif_seq_0243	GATA; tify	458	+	1	GATAA	AT1G51600;AT2G45050;AT3G06740;AT3G16870;AT3G21175;AT3G24050;AT3G54810;AT3G60530;AT4G17570;AT4G24470;AT4G26150;AT4G32890;AT4G34680;AT5G25830;AT5G26930;AT5G56860;AT5G66320;AT2G18380;AT3G50870;AT4G36620
TF_motif_seq_0243	GATA; tify	519	-	1	TTATC	AT1G51600;AT2G45050;AT3G06740;AT3G16870;AT3G21175;AT3G24050;AT3G54810;AT3G60530;AT4G17570;AT4G24470;AT4G26150;AT4G32890;AT4G34680;AT5G25830;AT5G26930;AT5G56860;AT5G66320;AT2G18380;AT3G50870;AT4G36620
TF_motif_seq_0243	GATA; tify	624	+	1	GATAA	AT1G51600;AT2G45050;AT3G06740;AT3G16870;AT3G21175;AT3G24050;AT3G54810;AT3G60530;AT4G17570;AT4G24470;AT4G26150;AT4G32890;AT4G34680;AT5G25830;AT5G26930;AT5G56860;AT5G66320;AT2G18380;AT3G50870;AT4G36620
TF_motif_seq_0243	GATA; tify	834	+	1	GATAA	AT1G51600;AT2G45050;AT3G06740;AT3G16870;AT3G21175;AT3G24050;AT3G54810;AT3G60530;AT4G17570;AT4G24470;AT4G26150;AT4G32890;AT4G34680;AT5G25830;AT5G26930;AT5G56860;AT5G66320;AT2G18380;AT3G50870;AT4G36620
TF_motif_seq_0243	GATA; tify	894	+	1	GATAG	AT1G51600;AT2G45050;AT3G06740;AT3G16870;AT3G21175;AT3G24050;AT3G54810;AT3G60530;AT4G17570;AT4G24470;AT4G26150;AT4G32890;AT4G34680;AT5G25830;AT5G26930;AT5G56860;AT5G66320;AT2G18380;AT3G50870;AT4G36620
TF_motif_seq_0243	GATA; tify	1225	+	1	GATAT	AT1G51600;AT2G45050;AT3G06740;AT3G16870;AT3G21175;AT3G24050;AT3G54810;AT3G60530;AT4G17570;AT4G24470;AT4G26150;AT4G32890;AT4G34680;AT5G25830;AT5G26930;AT5G56860;AT5G66320;AT2G18380;AT3G50870;AT4G36620
TF_motif_seq_0243	GATA; tify	1357	-	1	ATATC	AT1G51600;AT2G45050;AT3G06740;AT3G16870;AT3G21175;AT3G24050;AT3G54810;AT3G60530;AT4G17570;AT4G24470;AT4G26150;AT4G32890;AT4G34680;AT5G25830;AT5G26930;AT5G56860;AT5G66320;AT2G18380;AT3G50870;AT4G36620
TF_motif_seq_0243	GATA; tify	1495	+	1	GATAT	AT1G51600;AT2G45050;AT3G06740;AT3G16870;AT3G21175;AT3G24050;AT3G54810;AT3G60530;AT4G17570;AT4G24470;AT4G26150;AT4G32890;AT4G34680;AT5G25830;AT5G26930;AT5G56860;AT5G66320;AT2G18380;AT3G50870;AT4G36620
TF_motif_seq_0243	GATA; tify	1689	+	1	GATAA	AT1G51600;AT2G45050;AT3G06740;AT3G16870;AT3G21175;AT3G24050;AT3G54810;AT3G60530;AT4G17570;AT4G24470;AT4G26150;AT4G32890;AT4G34680;AT5G25830;AT5G26930;AT5G56860;AT5G66320;AT2G18380;AT3G50870;AT4G36620
TF_motif_seq_0244	SBP	630	-	1	AGTAC	AT2G33810;AT2G47070
TF_motif_seq_0244	SBP	631	+	1	GTACA	AT2G33810;AT2G47070
TF_motif_seq_0244	SBP	677	-	1	AGTAC	AT2G33810;AT2G47070
TF_motif_seq_0244	SBP	678	+	1	GTACA	AT2G33810;AT2G47070
TF_motif_seq_0246	Homeodomain; TALE	336	+	1	TGACC	AT1G23380;AT1G62360;AT1G70510;AT4G08150
TF_motif_seq_0246	Homeodomain; TALE	360	+	1	TGACT	AT1G23380;AT1G62360;AT1G70510;AT4G08150
TF_motif_seq_0246	Homeodomain; TALE	502	+	1	TGACT	AT1G23380;AT1G62360;AT1G70510;AT4G08150
TF_motif_seq_0246	Homeodomain; TALE	931	-	1	TGTCA	AT1G23380;AT1G62360;AT1G70510;AT4G08150
TF_motif_seq_0246	Homeodomain; TALE	1178	+	1	TGACA	AT1G23380;AT1G62360;AT1G70510;AT4G08150
TF_motif_seq_0246	Homeodomain; TALE	1184	+	1	TGACA	AT1G23380;AT1G62360;AT1G70510;AT4G08150
TF_motif_seq_0246	Homeodomain; TALE	1503	+	1	TGACT	AT1G23380;AT1G62360;AT1G70510;AT4G08150
TF_motif_seq_0246	Homeodomain; TALE	1674	+	1	TGACA	AT1G23380;AT1G62360;AT1G70510;AT4G08150
TF_motif_seq_0252	Myb/SANT; MYB; ARR-B;MYB;ARR-B	509	-	1	AATCT	AT2G01760;AT3G16857;AT4G16110;AT4G18020;AT4G31920;AT5G58080;AT1G67710;AT1G49190;AT2G25180;AT5G49240
TF_motif_seq_0252	Myb/SANT; MYB; ARR-B;MYB;ARR-B	646	+	1	AGATT	AT2G01760;AT3G16857;AT4G16110;AT4G18020;AT4G31920;AT5G58080;AT1G67710;AT1G49190;AT2G25180;AT5G49240
TF_motif_seq_0252	Myb/SANT; MYB; ARR-B;MYB;ARR-B	708	+	1	AGATT	AT2G01760;AT3G16857;AT4G16110;AT4G18020;AT4G31920;AT5G58080;AT1G67710;AT1G49190;AT2G25180;AT5G49240
TF_motif_seq_0252	Myb/SANT; MYB; ARR-B;MYB;ARR-B	983	-	1	AATCT	AT2G01760;AT3G16857;AT4G16110;AT4G18020;AT4G31920;AT5G58080;AT1G67710;AT1G49190;AT2G25180;AT5G49240
TF_motif_seq_0252	Myb/SANT; MYB; ARR-B;MYB;ARR-B	1427	+	1	AGATT	AT2G01760;AT3G16857;AT4G16110;AT4G18020;AT4G31920;AT5G58080;AT1G67710;AT1G49190;AT2G25180;AT5G49240
TF_motif_seq_0252	Myb/SANT; MYB; ARR-B;MYB;ARR-B	1843	-	1	AATCT	AT2G01760;AT3G16857;AT4G16110;AT4G18020;AT4G31920;AT5G58080;AT1G67710;AT1G49190;AT2G25180;AT5G49240
TF_motif_seq_0252	Myb/SANT; MYB; ARR-B;MYB;ARR-B	1980	-	1	AATCT	AT2G01760;AT3G16857;AT4G16110;AT4G18020;AT4G31920;AT5G58080;AT1G67710;AT1G49190;AT2G25180;AT5G49240
TF_motif_seq_0254	AP2; ERF	521	+	1	ATCTA	AT3G14230
TF_motif_seq_0254	AP2; ERF	716	+	1	ATCTA	AT3G14230
TF_motif_seq_0254	AP2; ERF	912	+	1	ATCTA	AT3G14230
TF_motif_seq_0254	AP2; ERF	984	+	1	ATCTA	AT3G14230
TF_motif_seq_0254	AP2; ERF	1144	-	1	TAGAT	AT3G14230
TF_motif_seq_0254	AP2; ERF	1844	+	1	ATCTA	AT3G14230
TF_motif_seq_0255	AP2; RAV; B3	1888	+	1	CAACA	AT1G25560;AT1G13260
TF_motif_seq_0257	NF-YB;NF-YA;NF-YC	86	-	1	ATTGG	AT1G09030;AT1G17590;AT1G21970;AT1G30500;AT1G54160;AT1G54830;AT1G56170;AT1G72830;AT2G38880;AT2G47810;AT3G05690;AT3G14020;AT3G20910;AT3G53340;AT4G14540;AT5G06510;AT5G12840;AT5G27910;AT5G38140;AT5G47640;AT5G47670;AT5G50470;AT5G50480
TF_motif_seq_0257	NF-YB;NF-YA;NF-YC	131	+	1	CCAAT	AT1G09030;AT1G17590;AT1G21970;AT1G30500;AT1G54160;AT1G54830;AT1G56170;AT1G72830;AT2G38880;AT2G47810;AT3G05690;AT3G14020;AT3G20910;AT3G53340;AT4G14540;AT5G06510;AT5G12840;AT5G27910;AT5G38140;AT5G47640;AT5G47670;AT5G50470;AT5G50480
TF_motif_seq_0257	NF-YB;NF-YA;NF-YC	1092	+	1	CCAAT	AT1G09030;AT1G17590;AT1G21970;AT1G30500;AT1G54160;AT1G54830;AT1G56170;AT1G72830;AT2G38880;AT2G47810;AT3G05690;AT3G14020;AT3G20910;AT3G53340;AT4G14540;AT5G06510;AT5G12840;AT5G27910;AT5G38140;AT5G47640;AT5G47670;AT5G50470;AT5G50480
TF_motif_seq_0257	NF-YB;NF-YA;NF-YC	1218	+	1	CCAAT	AT1G09030;AT1G17590;AT1G21970;AT1G30500;AT1G54160;AT1G54830;AT1G56170;AT1G72830;AT2G38880;AT2G47810;AT3G05690;AT3G14020;AT3G20910;AT3G53340;AT4G14540;AT5G06510;AT5G12840;AT5G27910;AT5G38140;AT5G47640;AT5G47670;AT5G50470;AT5G50480
TF_motif_seq_0257	NF-YB;NF-YA;NF-YC	1576	+	1	CCAAT	AT1G09030;AT1G17590;AT1G21970;AT1G30500;AT1G54160;AT1G54830;AT1G56170;AT1G72830;AT2G38880;AT2G47810;AT3G05690;AT3G14020;AT3G20910;AT3G53340;AT4G14540;AT5G06510;AT5G12840;AT5G27910;AT5G38140;AT5G47640;AT5G47670;AT5G50470;AT5G50480
TF_motif_seq_0258	Dehydrin	890	-	1	GTCGG	U01377
TF_motif_seq_0267	Trihelix	758	-	1	GTAAC	AT5G01380
TF_motif_seq_0267	Trihelix	1851	+	1	GTTAC	AT5G01380
TF_motif_seq_0270	WRKY	336	+	1	TGACC	AT1G13960;AT1G18860;AT1G29280;AT1G29860;AT1G30650;AT1G55600;AT1G62300;AT1G64000;AT1G66550;AT1G68150;AT1G69310;AT1G69810;AT1G80590;AT1G80840;AT2G03340;AT2G23320;AT2G24570;AT2G25000;AT2G30250;AT2G30590;AT2G34830;AT2G37260;AT2G38470;AT2G40740;AT2G40750;AT2G44745;AT2G46130;AT2G46400;AT2G47260;AT3G01080;AT3G01970;AT3G04670;AT3G56400;AT3G58710;AT4G01250;AT4G01720;AT4G04450;AT4G12020;AT4G18170;AT4G22070…
TF_motif_seq_0270	WRKY	360	+	1	TGACT	AT1G13960;AT1G18860;AT1G29280;AT1G29860;AT1G30650;AT1G55600;AT1G62300;AT1G64000;AT1G66550;AT1G68150;AT1G69310;AT1G69810;AT1G80590;AT1G80840;AT2G03340;AT2G23320;AT2G24570;AT2G25000;AT2G30250;AT2G30590;AT2G34830;AT2G37260;AT2G38470;AT2G40740;AT2G40750;AT2G44745;AT2G46130;AT2G46400;AT2G47260;AT3G01080;AT3G01970;AT3G04670;AT3G56400;AT3G58710;AT4G01250;AT4G01720;AT4G04450;AT4G12020;AT4G18170;AT4G22070…
TF_motif_seq_0270	WRKY	502	+	1	TGACT	AT1G13960;AT1G18860;AT1G29280;AT1G29860;AT1G30650;AT1G55600;AT1G62300;AT1G64000;AT1G66550;AT1G68150;AT1G69310;AT1G69810;AT1G80590;AT1G80840;AT2G03340;AT2G23320;AT2G24570;AT2G25000;AT2G30250;AT2G30590;AT2G34830;AT2G37260;AT2G38470;AT2G40740;AT2G40750;AT2G44745;AT2G46130;AT2G46400;AT2G47260;AT3G01080;AT3G01970;AT3G04670;AT3G56400;AT3G58710;AT4G01250;AT4G01720;AT4G04450;AT4G12020;AT4G18170;AT4G22070…
TF_motif_seq_0270	WRKY	1503	+	1	TGACT	AT1G13960;AT1G18860;AT1G29280;AT1G29860;AT1G30650;AT1G55600;AT1G62300;AT1G64000;AT1G66550;AT1G68150;AT1G69310;AT1G69810;AT1G80590;AT1G80840;AT2G03340;AT2G23320;AT2G24570;AT2G25000;AT2G30250;AT2G30590;AT2G34830;AT2G37260;AT2G38470;AT2G40740;AT2G40750;AT2G44745;AT2G46130;AT2G46400;AT2G47260;AT3G01080;AT3G01970;AT3G04670;AT3G56400;AT3G58710;AT4G01250;AT4G01720;AT4G04450;AT4G12020;AT4G18170;AT4G22070…
TF_motif_seq_0281	bZIP	266	+	1	AAGAAt	AT1G68640
TF_motif_seq_0281	bZIP	388	-	1	aTTCTT	AT1G68640
TF_motif_seq_0281	bZIP	1125	-	1	aTTCTT	AT1G68640
TF_motif_seq_0281	bZIP	1455	+	1	AAGAAt	AT1G68640
TF_motif_seq_0281	bZIP	1525	+	1	AAGAAt	AT1G68640
TF_motif_seq_0287	bZIP	410	-	1	aGCCGT	AT1G43700
TF_motif_seq_0301	bHLH	535	-	1	cAAGTG	AT1G32640
TF_motif_seq_0302	bHLH	429	+	1	CAAATg	AT5G08130;AT3G26744
TF_motif_seq_0302	bHLH	429	-	1	cAAATG	AT5G08130;AT3G26744
TF_motif_seq_0302	bHLH	535	+	1	CAAGTg	AT5G08130;AT3G26744
TF_motif_seq_0302	bHLH	535	-	1	cAAGTG	AT5G08130;AT3G26744
TF_motif_seq_0302	bHLH	934	+	1	CATATg	AT5G08130;AT3G26744
TF_motif_seq_0302	bHLH	934	-	1	cATATG	AT5G08130;AT3G26744
TF_motif_seq_0319	Trihelix	1050	+	1	GGTAAa	AT1G33240
TF_motif_seq_0320	MADF; Trihelix	540	+	1	GGTTAa	AT1G13450
TF_motif_seq_0320	MADF; Trihelix	1610	-	1	tTAACC	AT1G13450
TF_motif_seq_0339	WRKY	359	+	1	TTGACt	AT1G13960;AT1G18860;AT1G29280;AT1G29860;AT1G30650;AT1G55600;AT1G62300;AT1G64000;AT1G66550;AT1G68150;AT1G69310;AT1G69810;AT1G80590;AT1G80840;AT2G03340;AT2G23320;AT2G24570;AT2G25000;AT2G30250;AT2G30590;AT2G34830;AT2G37260;AT2G38470;AT2G40740;AT2G40750;AT2G44745;AT2G46130;AT2G46400;AT2G47260;AT3G01080;AT3G01970;AT3G04670;AT3G56400;AT3G58710;AT4G01250;AT4G01720;AT4G04450;AT4G12020;AT4G18170;AT4G22070…
TF_motif_seq_0396	WOX	254	+	1	TTAATgc	AT2G17950
TF_motif_seq_0396	WOX	1045	+	1	TTAATgg	AT2G17950
TFmatrixID_0651	B3	1448	+	1	cacGATGAagaataa	AT5G18090
TFmatrixID_0787	ARID	172	+	1	taattTAATTt	AT1G20910
TFmatrixID_0790	ARID	234	+	1	TTATTa	AT3G13350
TFmatrixID_0790	ARID	1119	-	1	tAATAA	AT3G13350
TFmatrixID_0790	ARID	1250	-	1	tAATAA	AT3G13350
TFmatrixID_0790	ARID	1530	-	1	tAATAA	AT3G13350
TFmatrixID_0790	ARID	1533	-	1	tAATAA	AT3G13350
TFmatrixID_0790	ARID	1651	-	1	tAATAA	AT3G13350
TFmatrixID_0791	ARID; Sox	171	+	1	ataatTTAATt	AT1G76110
TFmatrixID_0791	ARID; Sox	1645	+	1	ataatTTAATa	AT1G76110
TFmatrixID_0905	Dof	359	-	1	ttgaCTTTTtg	AT2G46590
TFmatrixID_0911	Dof	357	-	1	ttttgaCTTTTtg	AT2G46590
TFmatrixID_0916	Dof	1964	+	1	cttttttCTTTTtct	AT1G47655
TFmatrixID_0917	Dof	329	+	1	aaAAAAGtgac	AT3G52440
TFmatrixID_0945	YABBY	668	+	1	tATGATta	AT1G69180
TFmatrixID_0977	C2H2	565	+	1	TTGAAaa	AT2G41835
TFmatrixID_0977	C2H2	1367	+	1	TTGAAaa	AT2G41835
TFmatrixID_0985	C3H Zinc finger	359	-	1	ttgaCTTTTtg	AT5G63260
TFmatrixID_0988	C3H Zinc finger	359	-	1	ttgaCTTTTtg	AT5G63260
TFmatrixID_1056	HD-ZIP	1075	-	1	ttaaTTATTgtttg	AT4G36740
TFmatrixID_1057	Homeodomain; bZIP; HD-ZIP	1075	-	1	ttaaTTATTgt	AT5G65310
TFmatrixID_1073	Homeodomain; HD-ZIP	1075	-	1	ttaaTTATTgt	AT1G69780
TFmatrixID_1089	Homeodomain; bZIP; HD-ZIP	1075	-	1	ttaaTTATTgt	AT3G01470
TFmatrixID_1090	Homeodomain; HD-ZIP	1075	-	1	ttaaTTATTgt	AT3G01220
TFmatrixID_1096	HSF	1804	+	1	CTAGAa	AT5G16820
TFmatrixID_1137	MADS box	1146	-	1	gaTGATG	AT5G62165
TFmatrixID_1161	Myb/SANT; MYB	1464	+	1	aaaaaatTAGGTgag	AT5G56110
TFmatrixID_1353	NAC; NAM	615	+	1	ACGTA	AT1G01720
TFmatrixID_1353	NAC; NAM	1832	+	1	ACGTA	AT1G01720
TFmatrixID_1356	NAC; NAM	1831	+	1	CACGT	AT3G04070
TFmatrixID_1369	(Others)	496	+	1	TTGAAa	AT1G63040
TFmatrixID_1369	(Others)	565	+	1	TTGAAa	AT1G63040
TFmatrixID_1369	(Others)	572	-	1	tTTCAA	AT1G63040
TFmatrixID_1369	(Others)	788	+	1	TTGAAa	AT1G63040
TFmatrixID_1369	(Others)	1367	+	1	TTGAAa	AT1G63040
TFmatrixID_1369	(Others)	1407	+	1	TTGAAa	AT1G63040
TFmatrixID_1369	(Others)	1867	-	1	tTTCAA	AT1G63040
TFmatrixID_1369	(Others)	1941	+	1	TTGAAa	AT1G63040
TFmatrixID_1452	WRKY	357	+	1	ttTTGACtttttg	AT5G26170
TFmatrixID_1477	WRKY	357	-	1	tttTGACTttt	AT5G26170
TFmatrixID_1495	WRKY	357	-	1	ttTTGACttttt	AT2G21900
TFmatrixID_1515	Myb/SANT; MYB-related	1687	+	1	agGATAAtt	AT4G09450
TFmatrixID_1526	C2H2	1672	-	1	tgtGACAAaa	AT3G45260
TFmatrixID_1527	Dof	610	+	1	ttttAACGT	AT5G62940
TFmatrixID_1538	(Others)	529	-	1	ttgGTGCAag	AT2G42040
TFmatrixID_1539	C2H2	1672	-	1	tgtGACAAaa	AT3G50700
TFmatrixID_1544	Dof	330	+	1	aAAAAGtga	AT1G64620
TFmatrixID_1544	Dof	360	-	1	tgaCTTTTt	AT1G64620
TFmatrixID_1544	Dof	1383	-	1	aaaCTTTTt	AT1G64620
TFmatrixID_1544	Dof	1503	-	1	tgaCTTTTt	AT1G64620
TFmatrixID_1544	Dof	1961	-	1	aaaCTTTTt	AT1G64620
TF_motif_seq_0027	(Motif sequence only)	391	+	1	CTTTTttaag	CARGCW8GAT
TF_motif_seq_0027	(Motif sequence only)	391	-	1	cttttTTAAG	CARGCW8GAT
TF_motif_seq_0027	(Motif sequence only)	1386	+	1	CTTTTtatag	CARGCW8GAT
TF_motif_seq_0027	(Motif sequence only)	1386	-	1	cttttTATAG	CARGCW8GAT
TF_motif_seq_0027	(Motif sequence only)	1555	+	1	CTTTAaaatg	CARGCW8GAT
TF_motif_seq_0027	(Motif sequence only)	1555	-	1	ctttaAAATG	CARGCW8GAT
TF_motif_seq_0027	(Motif sequence only)	1677	+	1	CAAAAaatag	CARGCW8GAT
TF_motif_seq_0027	(Motif sequence only)	1677	-	1	caaaaAATAG	CARGCW8GAT
TF_motif_seq_0027	(Motif sequence only)	1928	+	1	CAAAAaatag	CARGCW8GAT
TF_motif_seq_0027	(Motif sequence only)	1928	-	1	caaaaAATAG	CARGCW8GAT
TF_motif_seq_0249	(Motif sequence only)	1831	-	1	CACGT	ABRELATERD1
TF_motif_seq_0261	(Motif sequence only)	553	-	1	GTCTC	SURECOREATSULTR11
TF_motif_seq_0261	(Motif sequence only)	1861	+	1	GAGAC	SURECOREATSULTR11
TF_motif_seq_0268	(Motif sequence only)	509	-	1	AATCT	ARR1AT
TF_motif_seq_0268	(Motif sequence only)	646	+	1	AGATT	ARR1AT
TF_motif_seq_0268	(Motif sequence only)	670	+	1	TGATT	ARR1AT
TF_motif_seq_0268	(Motif sequence only)	708	+	1	AGATT	ARR1AT
TF_motif_seq_0268	(Motif sequence only)	720	-	1	AATCG	ARR1AT
TF_motif_seq_0268	(Motif sequence only)	750	+	1	CGATT	ARR1AT
TF_motif_seq_0268	(Motif sequence only)	983	-	1	AATCT	ARR1AT
TF_motif_seq_0268	(Motif sequence only)	1151	+	1	TGATT	ARR1AT
TF_motif_seq_0268	(Motif sequence only)	1427	+	1	AGATT	ARR1AT
TF_motif_seq_0268	(Motif sequence only)	1578	-	1	AATCA	ARR1AT
TF_motif_seq_0268	(Motif sequence only)	1843	-	1	AATCT	ARR1AT
TF_motif_seq_0268	(Motif sequence only)	1980	-	1	AATCT	ARR1AT
TF_motif_seq_0275	(Motif sequence only)	359	+	1	TTGAC	WBOXATNPR1
TF_motif_seq_0290	(Motif sequence only)	795	+	1	ACTTTg	TBOXATGAPB
TF_motif_seq_0290	(Motif sequence only)	1012	+	1	ACTTTg	TBOXATGAPB
TF_motif_seq_0321	(Motif sequence only)	124	-	1	tTTTTC	GT1CONSENSUS
TF_motif_seq_0321	(Motif sequence only)	326	+	1	GGAAAa	GT1CONSENSUS
TF_motif_seq_0321	(Motif sequence only)	327	+	1	GAAAAa	GT1CONSENSUS
TF_motif_seq_0321	(Motif sequence only)	416	+	1	GGAAAt	GT1CONSENSUS
TF_motif_seq_0321	(Motif sequence only)	469	+	1	GAAAAt	GT1CONSENSUS
TF_motif_seq_0321	(Motif sequence only)	567	+	1	GAAAAt	GT1CONSENSUS
TF_motif_seq_0321	(Motif sequence only)	588	-	1	tTTTTC	GT1CONSENSUS
TF_motif_seq_0321	(Motif sequence only)	589	-	1	tTTTCC	GT1CONSENSUS
TF_motif_seq_0321	(Motif sequence only)	624	+	1	GATAAa	GT1CONSENSUS
TF_motif_seq_0321	(Motif sequence only)	691	-	1	tTTTTC	GT1CONSENSUS
TF_motif_seq_0321	(Motif sequence only)	834	+	1	GATAAt	GT1CONSENSUS
TF_motif_seq_0321	(Motif sequence only)	858	-	1	aTTTTC	GT1CONSENSUS
TF_motif_seq_0321	(Motif sequence only)	964	-	1	tTTTTC	GT1CONSENSUS
TF_motif_seq_0321	(Motif sequence only)	980	+	1	GGTAAt	GT1CONSENSUS
TF_motif_seq_0321	(Motif sequence only)	1050	+	1	GGTAAa	GT1CONSENSUS
TF_motif_seq_0321	(Motif sequence only)	1112	+	1	GAAAAt	GT1CONSENSUS
TF_motif_seq_0321	(Motif sequence only)	1369	+	1	GAAAAt	GT1CONSENSUS
TF_motif_seq_0321	(Motif sequence only)	1510	-	1	tTTTTC	GT1CONSENSUS
TF_motif_seq_0321	(Motif sequence only)	1689	+	1	GATAAt	GT1CONSENSUS
TF_motif_seq_0321	(Motif sequence only)	1707	-	1	tTTTTC	GT1CONSENSUS
TF_motif_seq_0321	(Motif sequence only)	1715	-	1	aTTTTC	GT1CONSENSUS
TF_motif_seq_0321	(Motif sequence only)	1775	-	1	tTTTTC	GT1CONSENSUS
TF_motif_seq_0321	(Motif sequence only)	1807	+	1	GAAAAa	GT1CONSENSUS
TF_motif_seq_0321	(Motif sequence only)	1951	+	1	GAAAAa	GT1CONSENSUS
TF_motif_seq_0321	(Motif sequence only)	1966	-	1	tTTTTC	GT1CONSENSUS
TF_motif_seq_0321	(Motif sequence only)	1972	-	1	tTTTTC	GT1CONSENSUS
TF_motif_seq_0323	(Motif sequence only)	1346	+	1	TCACGa	RHERPATEXPA7
TF_motif_seq_0336	(Motif sequence only)	1688	-	1	gGATAA	SREATMSD
TF_motif_seq_0341	(Motif sequence only)	539	-	1	TGGTTa	MYB1AT
TF_motif_seq_0341	(Motif sequence only)	687	-	1	TGGTTt	MYB1AT
TF_motif_seq_0341	(Motif sequence only)	907	+	1	tAACCA	MYB1AT
TF_motif_seq_0341	(Motif sequence only)	1096	-	1	TGGTTt	MYB1AT
TF_motif_seq_0341	(Motif sequence only)	1810	+	1	aAACCA	MYB1AT
TF_motif_seq_0341	(Motif sequence only)	1917	+	1	aAACCA	MYB1AT
TF_motif_seq_0343	(Motif sequence only)	1014	-	1	ttTGTTT	ANAERO1CONSENSUS
TF_motif_seq_0343	(Motif sequence only)	1656	+	1	AAACAaa	ANAERO1CONSENSUS
TF_motif_seq_0377	(Motif sequence only)	515	-	1	ttTGTTA	GAREAT
TF_motif_seq_0377	(Motif sequence only)	877	+	1	TAACAaa	GAREAT
TF_motif_seq_0399	(Motif sequence only)	358	+	1	TTTGAct	WBBOXPCWRKY1
TF_motif_seq_0402	(Motif sequence only)	839	-	1	tagGGTTT	UP2ATMSD
TF_motif_seq_0402	(Motif sequence only)	1935	-	1	tagGGTTT	UP2ATMSD

## Sheet: CsaPEBP7
Matrix ID	Family	Position	Strand	Similar Score	Hit Sequence	TF ID or Motif name
TFmatrixID_0001	AT-Hook	54	+	1	aAATTAatta	AT1G63480
TFmatrixID_0001	AT-Hook	54	-	1	aaatTAATTa	AT1G63480
TFmatrixID_0003	AT-Hook	1813	+	1	aATATAtatt	AT1G63480
TFmatrixID_0003	AT-Hook	1813	-	1	aataTATATt	AT1G63480
TFmatrixID_0004	AT-Hook	524	+	1	aAATATatta	AT4G14465
TFmatrixID_0004	AT-Hook	524	-	1	aaatATATTa	AT4G14465
TFmatrixID_0004	AT-Hook	942	+	1	aAATATatta	AT4G14465
TFmatrixID_0004	AT-Hook	942	-	1	aaatATATTa	AT4G14465
TFmatrixID_0007	AT-Hook	54	+	1	aAATTAatta	AT4G35390
TFmatrixID_0007	AT-Hook	54	-	1	aaatTAATTa	AT4G35390
TFmatrixID_0008	AT-Hook	524	+	1	aAATATatta	AT4G35390
TFmatrixID_0008	AT-Hook	942	+	1	aAATATatta	AT4G35390
TFmatrixID_0009	AT-Hook	1186	-	1	aAATAAattt	AT4G35390
TFmatrixID_0009	AT-Hook	1271	-	1	aAATAAattt	AT4G35390
TFmatrixID_0042	GATA; tify	461	+	1	ttAGATCttt	AT5G25830
TFmatrixID_0057	AP2; RAV	196	-	1	taTGTTGc	AT1G25560
TFmatrixID_0063	AP2; RAV	196	-	1	taTGTTGc	AT1G68840
TFmatrixID_0123	AP2; B3; RAV	196	+	1	taTGTTGcta	AT1G13260
TFmatrixID_0126	AP2; B3; RAV	196	+	1	taTGTTGc	AT3G25730
TFmatrixID_0127	AP2; B3; RAV	196	-	1	taTGTTGc	AT3G25730
TFmatrixID_0129	AT-Hook	81	+	1	taaaAAATT	AT1G14900;AT1G48610
TFmatrixID_0129	AT-Hook	186	-	1	AATTTtttt	AT1G14900;AT1G48610
TFmatrixID_0129	AT-Hook	1094	-	1	AATTTttaa	AT1G14900;AT1G48610
TFmatrixID_0131	AT-Hook	278	-	1	TTTATtatg	AT1G19485;AT1G48610
TFmatrixID_0131	AT-Hook	383	-	1	TTTATttta	AT1G19485;AT1G48610
TFmatrixID_0131	AT-Hook	388	-	1	TTTATtatt	AT1G19485;AT1G48610
TFmatrixID_0131	AT-Hook	652	+	1	cataATAAA	AT1G19485;AT1G48610
TFmatrixID_0131	AT-Hook	827	+	1	aaagATAAA	AT1G19485;AT1G48610
TFmatrixID_0131	AT-Hook	1006	-	1	TTTATtttt	AT1G19485;AT1G48610
TFmatrixID_0131	AT-Hook	1123	+	1	taaaATAAA	AT1G19485;AT1G48610
TFmatrixID_0131	AT-Hook	1143	+	1	tggtATAAA	AT1G19485;AT1G48610
TFmatrixID_0131	AT-Hook	1184	+	1	cgaaATAAA	AT1G19485;AT1G48610
TFmatrixID_0131	AT-Hook	1269	+	1	gaaaATAAA	AT1G19485;AT1G48610
TFmatrixID_0131	AT-Hook	1530	-	1	TTTATtttt	AT1G19485;AT1G48610
TFmatrixID_0131	AT-Hook	1982	-	1	TTTATttct	AT1G19485;AT1G48610
TFmatrixID_0132	AT-Hook	384	-	1	TTATTttat	AT4G21895;AT5G62260
TFmatrixID_0132	AT-Hook	1268	+	1	ggaaAATAA	AT4G21895;AT5G62260
TFmatrixID_0135	AT-Hook	1073	-	1	ATTTTtat	AT4G21895;AT5G62260
TFmatrixID_0136	AT-Hook	278	-	1	TTTATtat	AT4G21895;AT5G62260
TFmatrixID_0136	AT-Hook	383	-	1	TTTATttt	AT4G21895;AT5G62260
TFmatrixID_0136	AT-Hook	388	-	1	TTTATtat	AT4G21895;AT5G62260
TFmatrixID_0136	AT-Hook	653	+	1	ataATAAA	AT4G21895;AT5G62260
TFmatrixID_0136	AT-Hook	1006	-	1	TTTATttt	AT4G21895;AT5G62260
TFmatrixID_0136	AT-Hook	1124	+	1	aaaATAAA	AT4G21895;AT5G62260
TFmatrixID_0136	AT-Hook	1270	+	1	aaaATAAA	AT4G21895;AT5G62260
TFmatrixID_0136	AT-Hook	1530	-	1	TTTATttt	AT4G21895;AT5G62260
TFmatrixID_0137	AT-Hook	1071	-	1	ATATTttt	AT4G21895;AT5G62260
TFmatrixID_0137	AT-Hook	1168	+	1	aaaAATAT	AT4G21895;AT5G62260
TFmatrixID_0138	AT-Hook	383	-	1	ttTATTTt	AT4G21895;AT5G62260
TFmatrixID_0138	AT-Hook	1006	-	1	ttTATTTt	AT4G21895;AT5G62260
TFmatrixID_0138	AT-Hook	1124	+	1	aAAATAaa	AT4G21895;AT5G62260
TFmatrixID_0138	AT-Hook	1270	+	1	aAAATAaa	AT4G21895;AT5G62260
TFmatrixID_0138	AT-Hook	1530	-	1	ttTATTTt	AT4G21895;AT5G62260
TFmatrixID_0140	AT-Hook	187	-	1	ATTTTttt	AT4G21895;AT5G62260
TFmatrixID_0140	AT-Hook	1009	-	1	ATTTTttt	AT4G21895;AT5G62260
TFmatrixID_0142	AT-Hook	382	-	1	attTATTT	AT4G21895;AT5G62260
TFmatrixID_0142	AT-Hook	1186	+	1	AAATAaat	AT4G21895;AT5G62260
TFmatrixID_0142	AT-Hook	1271	+	1	AAATAaat	AT4G21895;AT5G62260
TFmatrixID_0146	AT-Hook	391	-	1	ATTATttaa	AT4G21895;AT5G62260
TFmatrixID_0146	AT-Hook	1820	-	1	ATTATataa	AT4G21895;AT5G62260
TFmatrixID_0148	AT-Hook	82	+	1	aaAAAATt	AT1G19485;AT1G48610
TFmatrixID_0148	AT-Hook	186	-	1	aATTTTtt	AT1G19485;AT1G48610
TFmatrixID_0148	AT-Hook	1008	-	1	tATTTTtt	AT1G19485;AT1G48610
TFmatrixID_0148	AT-Hook	1167	+	1	aaAAAATa	AT1G19485;AT1G48610
TFmatrixID_0152	AT-Hook	83	+	1	aaAAATT	AT1G19485;AT1G48610
TFmatrixID_0152	AT-Hook	186	-	1	AATTTtt	AT1G19485;AT1G48610
TFmatrixID_0152	AT-Hook	1094	-	1	AATTTtt	AT1G19485;AT1G48610
TFmatrixID_0153	AT-Hook	1073	-	1	ATTTTtat	AT4G21895;AT5G62260
TFmatrixID_0210	C2H2	679	+	1	tttGAACT	AT1G10480
TFmatrixID_0211	C2H2	781	-	1	gAGTGTa	AT1G27730;AT3G49930;AT3G60580;AT5G04340;AT5G43170
TFmatrixID_0211	C2H2	846	-	1	aAGTGTg	AT1G27730;AT3G49930;AT3G60580;AT5G04340;AT5G43170
TFmatrixID_0211	C2H2	878	+	1	aACACTa	AT1G27730;AT3G49930;AT3G60580;AT5G04340;AT5G43170
TFmatrixID_0211	C2H2	1400	+	1	cACACTg	AT1G27730;AT3G49930;AT3G60580;AT5G04340;AT5G43170
TFmatrixID_0211	C2H2	1733	+	1	gACACTt	AT1G27730;AT3G49930;AT3G60580;AT5G04340;AT5G43170
TFmatrixID_0213	C2H2	781	-	1	gAGTGTa	AT1G02030;AT2G45120;AT3G19580;AT3G49930;AT3G60580;AT5G04340;AT5G43170
TFmatrixID_0213	C2H2	846	-	1	aAGTGTg	AT1G02030;AT2G45120;AT3G19580;AT3G49930;AT3G60580;AT5G04340;AT5G43170
TFmatrixID_0213	C2H2	878	+	1	aACACTa	AT1G02030;AT2G45120;AT3G19580;AT3G49930;AT3G60580;AT5G04340;AT5G43170
TFmatrixID_0213	C2H2	1400	+	1	cACACTg	AT1G02030;AT2G45120;AT3G19580;AT3G49930;AT3G60580;AT5G04340;AT5G43170
TFmatrixID_0213	C2H2	1733	+	1	gACACTt	AT1G02030;AT2G45120;AT3G19580;AT3G49930;AT3G60580;AT5G04340;AT5G43170
TFmatrixID_0214	C2H2	778	-	1	ttagAGTGTactg	AT2G28710;AT2G37430;AT3G46070;AT3G46080;AT3G46090
TFmatrixID_0218	C2H2	738	+	1	cTCACTc	AT5G59820
TFmatrixID_0218	C2H2	1924	+	1	cTCACTc	AT5G59820
TFmatrixID_0222	CSD	1126	+	1	aATAAAaa	AT2G21060;AT4G38680
TFmatrixID_0222	CSD	1980	-	1	ttTTTATt	AT2G21060;AT4G38680
TFmatrixID_0223	TCR; CPP	444	-	1	ctttaAAATTtta	AT4G14770
TFmatrixID_0223	TCR; CPP	1188	+	1	ataAATTTtaata	AT4G14770
TFmatrixID_0224	TCR; CPP	394	+	1	aTTTAAat	AT2G20110
TFmatrixID_0224	TCR; CPP	394	-	1	atTTAAAt	AT2G20110
TFmatrixID_0224	TCR; CPP	1244	+	1	aTTTAAac	AT2G20110
TFmatrixID_0226	TCR; CPP	50	-	1	atTCAAAt	AT3G22760;AT3G22780;AT4G14770
TFmatrixID_0227	TCR; CPP	49	-	1	aatTCAAAtt	AT4G29000
TFmatrixID_0233	Dof	273	-	1	gcaCTTTTat	AT1G64620
TFmatrixID_0233	Dof	470	-	1	taaCTTTTac	AT1G64620
TFmatrixID_0233	Dof	1289	+	1	ccAAAAGtaa	AT1G64620
TFmatrixID_0233	Dof	1827	-	1	aaaCTTTTct	AT1G64620
TFmatrixID_0234	Dof	1116	-	1	gCTTTTt	AT2G37590
TFmatrixID_0235	Dof	275	-	1	aCTTTTat	AT3G21270
TFmatrixID_0235	Dof	472	-	1	aCTTTTac	AT3G21270
TFmatrixID_0235	Dof	478	+	1	acAAAAGt	AT3G21270
TFmatrixID_0235	Dof	1206	-	1	aCTTTTgg	AT3G21270
TFmatrixID_0235	Dof	1289	+	1	ccAAAAGt	AT3G21270
TFmatrixID_0235	Dof	1829	-	1	aCTTTTct	AT3G21270
TFmatrixID_0236	Dof	727	-	1	tCGTTAct	AT3G45610
TFmatrixID_0237	Dof	273	-	1	gcaCTTTTa	AT3G47500
TFmatrixID_0238	Dof	275	-	1	aCTTTTatt	AT4G38000
TFmatrixID_0238	Dof	443	-	1	aCTTTAaaa	AT4G38000
TFmatrixID_0238	Dof	472	-	1	aCTTTTaca	AT4G38000
TFmatrixID_0238	Dof	1004	-	1	aCTTTAttt	AT4G38000
TFmatrixID_0240	Dof	22	-	1	CTTTTtc	AT5G60200
TFmatrixID_0240	Dof	1835	-	1	CTTTTtc	AT5G60200
TFmatrixID_0243	Dof	275	-	1	aCTTTTat	AT5G62940
TFmatrixID_0243	Dof	472	-	1	aCTTTTac	AT5G62940
TFmatrixID_0243	Dof	1829	-	1	aCTTTTct	AT5G62940
TFmatrixID_0261	GATA	462	+	1	tAGATCt	AT1G51600;AT4G24470
TFmatrixID_0264	GATA; tify	461	+	1	ttAGATCttt	AT2G45050;AT3G24050;AT5G25830;AT5G66320
TFmatrixID_0264	GATA; tify	461	-	1	ttaGATCTtt	AT2G45050;AT3G24050;AT5G25830;AT5G66320
TFmatrixID_0265	GATA; tify	460	-	1	tttaGATCTt	AT2G45050;AT3G45170;AT3G51080;AT5G25830;AT5G66320
TFmatrixID_0266	GATA; tify	461	-	1	ttAGATCtt	AT2G28340;AT2G45050;AT3G54810;AT5G25830;AT5G66320
TFmatrixID_0267	GATA; tify	461	+	1	ttAGATCttt	AT2G28340;AT2G45050;AT3G60530;AT5G25830;AT5G66320
TFmatrixID_0267	GATA; tify	461	-	1	ttaGATCTtt	AT2G28340;AT2G45050;AT3G60530;AT5G25830;AT5G66320
TFmatrixID_0270	GATA; tify	462	+	1	tAGATCttta	AT2G28340;AT2G45050;AT4G34680;AT5G25830;AT5G66320
TFmatrixID_0279	Homeodomain	13	-	1	cgTTCATa	AT1G28420;AT5G44180
TFmatrixID_0279	Homeodomain	987	+	1	tATGAAca	AT1G28420;AT5G44180
TFmatrixID_0279	Homeodomain	1177	-	1	tgTTCATc	AT1G28420;AT5G44180
TFmatrixID_0281	Homeodomain; HD-ZIP	216	+	1	taTTATTgt	AT1G26960;AT1G69780;AT2G22430;AT3G01220;AT5G15150
TFmatrixID_0282	Homeodomain	1809	-	1	agaTAATAtatat	AT2G36610
TFmatrixID_0282	Homeodomain	1814	+	1	atataTATTAtat	AT2G36610
TFmatrixID_0285	Homeodomain; HB-PHD	772	-	1	ggggGTTTAg	AT3G19510
TFmatrixID_0285	Homeodomain; HB-PHD	1415	-	1	tgtgGTTTAa	AT3G19510
TFmatrixID_0292	Homeodomain; HD-ZIP	213	+	1	aATTATta	AT1G26960;AT1G69780;AT3G01220;AT4G40060;AT5G15150
TFmatrixID_0292	Homeodomain; HD-ZIP	1549	+	1	aATTATta	AT1G26960;AT1G69780;AT3G01220;AT4G40060;AT5G15150
TFmatrixID_0306	MADF; Trihelix	1285	+	1	tTAACCaaaa	AT3G25990
TFmatrixID_0307	MADF	582	-	1	ttTACCGt	AT5G47660
TFmatrixID_0320	Myb/SANT; MYB-related	754	+	1	aaGATATta	AT1G01520;AT3G09600;AT4G01280;AT5G02840;AT5G52660
TFmatrixID_0320	Myb/SANT; MYB-related	1239	+	1	taGATATtt	AT1G01520;AT3G09600;AT4G01280;AT5G02840;AT5G52660
TFmatrixID_0334	Myb/SANT; MYB-related	1240	-	1	aGATATtta	AT1G18330;AT3G10113
TFmatrixID_0349	Myb/SANT; ARR-B	1228	-	1	tAGATTacat	AT4G18020
TFmatrixID_0349	Myb/SANT; ARR-B	1749	-	1	aAGATTtcat	AT4G18020
TFmatrixID_0353	Myb/SANT	374	+	1	accTTATCat	AT5G04760
TFmatrixID_0363	Myb/SANT; MYB-related	1940	-	1	agCCCTAa	AT3G49850;AT5G67580
TFmatrixID_0364	Myb/SANT; MYB-related	1240	-	1	aGATATtt	AT3G09600;AT4G01280
TFmatrixID_0369	Myb/SANT; MYB-related	1239	-	1	taGATATtt	AT1G01060;AT5G37260
TFmatrixID_0382	NAC; NAM	107	+	1	tgGTCAAat	AT1G01720;AT1G52880;AT1G52890;AT1G69490;AT3G04070;AT3G15500;AT3G15510;AT4G27410
TFmatrixID_0412	Sox; YABBY	42	-	1	gtAATTAaat	AT1G23420
TFmatrixID_0412	Sox; YABBY	57	-	1	ttAATTAagt	AT1G23420
TFmatrixID_0412	Sox; YABBY	209	+	1	cctTAATTat	AT1G23420
TFmatrixID_0412	Sox; YABBY	211	-	1	ttAATTAtta	AT1G23420
TFmatrixID_0412	Sox; YABBY	840	-	1	ctAATTAagt	AT1G23420
TFmatrixID_0412	Sox; YABBY	1535	+	1	tttTAATTac	AT1G23420
TFmatrixID_0412	Sox; YABBY	1621	+	1	tttTAATTat	AT1G23420
TFmatrixID_0412	Sox; YABBY	1623	-	1	ttAATTAtaa	AT1G23420
TFmatrixID_0418	TBP	1823	+	1	ATATAaa	AT1G55520;AT3G13445
TFmatrixID_0419	TBP	525	+	1	aaTATAT	AT1G55520;AT3G13445
TFmatrixID_0419	TBP	526	-	1	ATATAtt	AT1G55520;AT3G13445
TFmatrixID_0419	TBP	943	+	1	aaTATAT	AT1G55520;AT3G13445
TFmatrixID_0419	TBP	944	-	1	ATATAtt	AT1G55520;AT3G13445
TFmatrixID_0419	TBP	964	-	1	ATATAtt	AT1G55520;AT3G13445
TFmatrixID_0419	TBP	1137	-	1	ATATAtt	AT1G55520;AT3G13445
TFmatrixID_0419	TBP	1813	+	1	aaTATAT	AT1G55520;AT3G13445
TFmatrixID_0419	TBP	1816	-	1	ATATAtt	AT1G55520;AT3G13445
TFmatrixID_0445	WRKY	107	+	1	tgGTCAAa	AT1G18860;AT1G29280;AT1G29860;AT1G55600;AT1G62300;AT1G64000;AT1G68150;AT1G69810;AT1G80840;AT2G21900;AT2G34830;AT2G44745;AT3G01970;AT3G04670;AT3G58710;AT3G62340;AT4G04450;AT4G18170;AT4G22070;AT4G24240;AT4G39410;AT5G15130;AT5G26170;AT5G28650;AT5G41570;AT5G43290;AT5G45050;AT5G45260
TFmatrixID_0451	WRKY	106	+	1	ttgGTCAAat	AT1G13960;AT2G03340;AT2G37260;AT2G38470;AT3G01080;AT4G12020;AT4G26440;AT4G26640;AT4G30935;AT5G07100
TFmatrixID_0458	WRKY	106	+	1	ttgGTCAAat	AT1G18860;AT1G29280;AT1G29860;AT1G55600;AT1G62300;AT1G64000;AT1G68150;AT1G69810;AT2G21900;AT2G34830;AT2G40740;AT2G44745;AT2G46400;AT3G01970;AT3G04670;AT3G58710;AT3G62340;AT4G04450;AT4G11070;AT4G18170;AT4G22070;AT4G24240;AT4G31800;AT4G39410;AT5G15130;AT5G26170;AT5G28650;AT5G41570;AT5G43290;AT5G45050
TFmatrixID_0463	WRKY	106	+	1	ttgGTCAAat	AT1G18860;AT1G29280;AT1G29860;AT1G55600;AT1G62300;AT1G64000;AT1G66550;AT1G66560;AT1G68150;AT1G69810;AT1G80590;AT2G21900;AT2G34830;AT2G40740;AT2G40750;AT2G44745;AT2G46400;AT3G01970;AT3G04670;AT3G56400;AT3G58710;AT3G62340;AT4G04450;AT4G11070;AT4G18170;AT4G22070;AT4G23810;AT4G24240;AT4G39410;AT5G15130;AT5G22570;AT5G26170;AT5G28650;AT5G41570;AT5G43290;AT5G45050;AT5G45260;AT5G49520
TFmatrixID_0466	WRKY	106	+	1	ttgGTCAAat	AT1G18860;AT1G29280;AT1G29860;AT1G55600;AT1G62300;AT1G64000;AT1G68150;AT1G69810;AT2G21900;AT2G34830;AT2G44745;AT3G01970;AT3G04670;AT3G58710;AT3G62340;AT4G04450;AT4G18170;AT4G22070;AT4G24240;AT4G39410;AT5G15130;AT5G26170;AT5G28650;AT5G41570;AT5G43290;AT5G45050;AT5G64810
TFmatrixID_0569	TBP	882	+	1	ctATAAAaaggggaa	AT1G55520;AT3G13445
TFmatrixID_0570	TBP	881	+	1	actaTAAAAa	AT1G55520;AT3G13445
TFmatrixID_0571	TBP	179	-	1	taTTTATa	AT1G55520;AT3G13445
TFmatrixID_0571	TBP	402	+	1	tATAAAtt	AT1G55520;AT3G13445
TFmatrixID_0571	TBP	517	-	1	taTTTATa	AT1G55520;AT3G13445
TFmatrixID_0571	TBP	521	+	1	tATAAAta	AT1G55520;AT3G13445
TFmatrixID_0571	TBP	1871	+	1	tATAAAta	AT1G55520;AT3G13445
TFmatrixID_0610	MYB-related	1238	-	1	ttaGATATtt	AT5G17300
TFmatrixID_0628	Homeodomain; bZIP; HD-ZIP; WOX	56	+	1	atTAATTaag	AT4G35550
TFmatrixID_0628	Homeodomain; bZIP; HD-ZIP; WOX	56	-	1	attAATTAag	AT4G35550
TFmatrixID_0638	Dof	1901	+	1	aaAAAGAgac	AT5G65590
TF_motif_seq_0237	GATA; tify	118	-	1	TATCA	AT1G51600;AT2G45050;AT3G06740;AT3G16870;AT3G21175;AT3G24050;AT3G54810;AT3G60530;AT4G17570;AT4G24470;AT4G26150;AT4G32890;AT4G34680;AT5G25830;AT5G26930;AT5G56860;AT5G66320;AT2G18380;AT3G50870;AT4G36620
TF_motif_seq_0237	GATA; tify	124	+	1	TGATA	AT1G51600;AT2G45050;AT3G06740;AT3G16870;AT3G21175;AT3G24050;AT3G54810;AT3G60530;AT4G17570;AT4G24470;AT4G26150;AT4G32890;AT4G34680;AT5G25830;AT5G26930;AT5G56860;AT5G66320;AT2G18380;AT3G50870;AT4G36620
TF_motif_seq_0237	GATA; tify	141	+	1	TGATA	AT1G51600;AT2G45050;AT3G06740;AT3G16870;AT3G21175;AT3G24050;AT3G54810;AT3G60530;AT4G17570;AT4G24470;AT4G26150;AT4G32890;AT4G34680;AT5G25830;AT5G26930;AT5G56860;AT5G66320;AT2G18380;AT3G50870;AT4G36620
TF_motif_seq_0237	GATA; tify	159	-	1	TATCA	AT1G51600;AT2G45050;AT3G06740;AT3G16870;AT3G21175;AT3G24050;AT3G54810;AT3G60530;AT4G17570;AT4G24470;AT4G26150;AT4G32890;AT4G34680;AT5G25830;AT5G26930;AT5G56860;AT5G66320;AT2G18380;AT3G50870;AT4G36620
TF_motif_seq_0237	GATA; tify	165	+	1	TGATA	AT1G51600;AT2G45050;AT3G06740;AT3G16870;AT3G21175;AT3G24050;AT3G54810;AT3G60530;AT4G17570;AT4G24470;AT4G26150;AT4G32890;AT4G34680;AT5G25830;AT5G26930;AT5G56860;AT5G66320;AT2G18380;AT3G50870;AT4G36620
TF_motif_seq_0237	GATA; tify	206	-	1	TATCC	AT1G51600;AT2G45050;AT3G06740;AT3G16870;AT3G21175;AT3G24050;AT3G54810;AT3G60530;AT4G17570;AT4G24470;AT4G26150;AT4G32890;AT4G34680;AT5G25830;AT5G26930;AT5G56860;AT5G66320;AT2G18380;AT3G50870;AT4G36620
TF_motif_seq_0237	GATA; tify	234	-	1	CATCT	AT1G51600;AT2G45050;AT3G06740;AT3G16870;AT3G21175;AT3G24050;AT3G54810;AT3G60530;AT4G17570;AT4G24470;AT4G26150;AT4G32890;AT4G34680;AT5G25830;AT5G26930;AT5G56860;AT5G66320;AT2G18380;AT3G50870;AT4G36620
TF_motif_seq_0237	GATA; tify	318	+	1	AGATG	AT1G51600;AT2G45050;AT3G06740;AT3G16870;AT3G21175;AT3G24050;AT3G54810;AT3G60530;AT4G17570;AT4G24470;AT4G26150;AT4G32890;AT4G34680;AT5G25830;AT5G26930;AT5G56860;AT5G66320;AT2G18380;AT3G50870;AT4G36620
TF_motif_seq_0237	GATA; tify	370	+	1	TGATA	AT1G51600;AT2G45050;AT3G06740;AT3G16870;AT3G21175;AT3G24050;AT3G54810;AT3G60530;AT4G17570;AT4G24470;AT4G26150;AT4G32890;AT4G34680;AT5G25830;AT5G26930;AT5G56860;AT5G66320;AT2G18380;AT3G50870;AT4G36620
TF_motif_seq_0237	GATA; tify	378	-	1	TATCA	AT1G51600;AT2G45050;AT3G06740;AT3G16870;AT3G21175;AT3G24050;AT3G54810;AT3G60530;AT4G17570;AT4G24470;AT4G26150;AT4G32890;AT4G34680;AT5G25830;AT5G26930;AT5G56860;AT5G66320;AT2G18380;AT3G50870;AT4G36620
TF_motif_seq_0237	GATA; tify	414	-	1	CATCA	AT1G51600;AT2G45050;AT3G06740;AT3G16870;AT3G21175;AT3G24050;AT3G54810;AT3G60530;AT4G17570;AT4G24470;AT4G26150;AT4G32890;AT4G34680;AT5G25830;AT5G26930;AT5G56860;AT5G66320;AT2G18380;AT3G50870;AT4G36620
TF_motif_seq_0237	GATA; tify	463	+	1	AGATC	AT1G51600;AT2G45050;AT3G06740;AT3G16870;AT3G21175;AT3G24050;AT3G54810;AT3G60530;AT4G17570;AT4G24470;AT4G26150;AT4G32890;AT4G34680;AT5G25830;AT5G26930;AT5G56860;AT5G66320;AT2G18380;AT3G50870;AT4G36620
TF_motif_seq_0237	GATA; tify	464	-	1	GATCT	AT1G51600;AT2G45050;AT3G06740;AT3G16870;AT3G21175;AT3G24050;AT3G54810;AT3G60530;AT4G17570;AT4G24470;AT4G26150;AT4G32890;AT4G34680;AT5G25830;AT5G26930;AT5G56860;AT5G66320;AT2G18380;AT3G50870;AT4G36620
TF_motif_seq_0237	GATA; tify	543	-	1	TATCC	AT1G51600;AT2G45050;AT3G06740;AT3G16870;AT3G21175;AT3G24050;AT3G54810;AT3G60530;AT4G17570;AT4G24470;AT4G26150;AT4G32890;AT4G34680;AT5G25830;AT5G26930;AT5G56860;AT5G66320;AT2G18380;AT3G50870;AT4G36620
TF_motif_seq_0237	GATA; tify	548	-	1	TATCA	AT1G51600;AT2G45050;AT3G06740;AT3G16870;AT3G21175;AT3G24050;AT3G54810;AT3G60530;AT4G17570;AT4G24470;AT4G26150;AT4G32890;AT4G34680;AT5G25830;AT5G26930;AT5G56860;AT5G66320;AT2G18380;AT3G50870;AT4G36620
TF_motif_seq_0237	GATA; tify	555	-	1	AATCG	AT1G51600;AT2G45050;AT3G06740;AT3G16870;AT3G21175;AT3G24050;AT3G54810;AT3G60530;AT4G17570;AT4G24470;AT4G26150;AT4G32890;AT4G34680;AT5G25830;AT5G26930;AT5G56860;AT5G66320;AT2G18380;AT3G50870;AT4G36620
TF_motif_seq_0237	GATA; tify	564	+	1	TGATA	AT1G51600;AT2G45050;AT3G06740;AT3G16870;AT3G21175;AT3G24050;AT3G54810;AT3G60530;AT4G17570;AT4G24470;AT4G26150;AT4G32890;AT4G34680;AT5G25830;AT5G26930;AT5G56860;AT5G66320;AT2G18380;AT3G50870;AT4G36620
TF_motif_seq_0237	GATA; tify	576	-	1	AATCG	AT1G51600;AT2G45050;AT3G06740;AT3G16870;AT3G21175;AT3G24050;AT3G54810;AT3G60530;AT4G17570;AT4G24470;AT4G26150;AT4G32890;AT4G34680;AT5G25830;AT5G26930;AT5G56860;AT5G66320;AT2G18380;AT3G50870;AT4G36620
TF_motif_seq_0237	GATA; tify	598	-	1	AATCA	AT1G51600;AT2G45050;AT3G06740;AT3G16870;AT3G21175;AT3G24050;AT3G54810;AT3G60530;AT4G17570;AT4G24470;AT4G26150;AT4G32890;AT4G34680;AT5G25830;AT5G26930;AT5G56860;AT5G66320;AT2G18380;AT3G50870;AT4G36620
TF_motif_seq_0237	GATA; tify	605	-	1	TATCA	AT1G51600;AT2G45050;AT3G06740;AT3G16870;AT3G21175;AT3G24050;AT3G54810;AT3G60530;AT4G17570;AT4G24470;AT4G26150;AT4G32890;AT4G34680;AT5G25830;AT5G26930;AT5G56860;AT5G66320;AT2G18380;AT3G50870;AT4G36620
TF_motif_seq_0237	GATA; tify	631	-	1	CATCA	AT1G51600;AT2G45050;AT3G06740;AT3G16870;AT3G21175;AT3G24050;AT3G54810;AT3G60530;AT4G17570;AT4G24470;AT4G26150;AT4G32890;AT4G34680;AT5G25830;AT5G26930;AT5G56860;AT5G66320;AT2G18380;AT3G50870;AT4G36620
TF_motif_seq_0237	GATA; tify	636	-	1	TATCC	AT1G51600;AT2G45050;AT3G06740;AT3G16870;AT3G21175;AT3G24050;AT3G54810;AT3G60530;AT4G17570;AT4G24470;AT4G26150;AT4G32890;AT4G34680;AT5G25830;AT5G26930;AT5G56860;AT5G66320;AT2G18380;AT3G50870;AT4G36620
TF_motif_seq_0237	GATA; tify	676	+	1	AGATT	AT1G51600;AT2G45050;AT3G06740;AT3G16870;AT3G21175;AT3G24050;AT3G54810;AT3G60530;AT4G17570;AT4G24470;AT4G26150;AT4G32890;AT4G34680;AT5G25830;AT5G26930;AT5G56860;AT5G66320;AT2G18380;AT3G50870;AT4G36620
TF_motif_seq_0237	GATA; tify	725	-	1	TATCG	AT1G51600;AT2G45050;AT3G06740;AT3G16870;AT3G21175;AT3G24050;AT3G54810;AT3G60530;AT4G17570;AT4G24470;AT4G26150;AT4G32890;AT4G34680;AT5G25830;AT5G26930;AT5G56860;AT5G66320;AT2G18380;AT3G50870;AT4G36620
TF_motif_seq_0237	GATA; tify	755	+	1	AGATA	AT1G51600;AT2G45050;AT3G06740;AT3G16870;AT3G21175;AT3G24050;AT3G54810;AT3G60530;AT4G17570;AT4G24470;AT4G26150;AT4G32890;AT4G34680;AT5G25830;AT5G26930;AT5G56860;AT5G66320;AT2G18380;AT3G50870;AT4G36620
TF_motif_seq_0237	GATA; tify	804	+	1	AGATA	AT1G51600;AT2G45050;AT3G06740;AT3G16870;AT3G21175;AT3G24050;AT3G54810;AT3G60530;AT4G17570;AT4G24470;AT4G26150;AT4G32890;AT4G34680;AT5G25830;AT5G26930;AT5G56860;AT5G66320;AT2G18380;AT3G50870;AT4G36620
TF_motif_seq_0237	GATA; tify	813	+	1	TGATA	AT1G51600;AT2G45050;AT3G06740;AT3G16870;AT3G21175;AT3G24050;AT3G54810;AT3G60530;AT4G17570;AT4G24470;AT4G26150;AT4G32890;AT4G34680;AT5G25830;AT5G26930;AT5G56860;AT5G66320;AT2G18380;AT3G50870;AT4G36620
TF_motif_seq_0237	GATA; tify	829	+	1	AGATA	AT1G51600;AT2G45050;AT3G06740;AT3G16870;AT3G21175;AT3G24050;AT3G54810;AT3G60530;AT4G17570;AT4G24470;AT4G26150;AT4G32890;AT4G34680;AT5G25830;AT5G26930;AT5G56860;AT5G66320;AT2G18380;AT3G50870;AT4G36620
TF_motif_seq_0237	GATA; tify	900	+	1	AGATG	AT1G51600;AT2G45050;AT3G06740;AT3G16870;AT3G21175;AT3G24050;AT3G54810;AT3G60530;AT4G17570;AT4G24470;AT4G26150;AT4G32890;AT4G34680;AT5G25830;AT5G26930;AT5G56860;AT5G66320;AT2G18380;AT3G50870;AT4G36620
TF_motif_seq_0237	GATA; tify	928	+	1	GGATT	AT1G51600;AT2G45050;AT3G06740;AT3G16870;AT3G21175;AT3G24050;AT3G54810;AT3G60530;AT4G17570;AT4G24470;AT4G26150;AT4G32890;AT4G34680;AT5G25830;AT5G26930;AT5G56860;AT5G66320;AT2G18380;AT3G50870;AT4G36620
TF_motif_seq_0237	GATA; tify	933	-	1	CATCA	AT1G51600;AT2G45050;AT3G06740;AT3G16870;AT3G21175;AT3G24050;AT3G54810;AT3G60530;AT4G17570;AT4G24470;AT4G26150;AT4G32890;AT4G34680;AT5G25830;AT5G26930;AT5G56860;AT5G66320;AT2G18380;AT3G50870;AT4G36620
TF_motif_seq_0237	GATA; tify	1017	-	1	AATCT	AT1G51600;AT2G45050;AT3G06740;AT3G16870;AT3G21175;AT3G24050;AT3G54810;AT3G60530;AT4G17570;AT4G24470;AT4G26150;AT4G32890;AT4G34680;AT5G25830;AT5G26930;AT5G56860;AT5G66320;AT2G18380;AT3G50870;AT4G36620
TF_motif_seq_0237	GATA; tify	1025	-	1	AATCT	AT1G51600;AT2G45050;AT3G06740;AT3G16870;AT3G21175;AT3G24050;AT3G54810;AT3G60530;AT4G17570;AT4G24470;AT4G26150;AT4G32890;AT4G34680;AT5G25830;AT5G26930;AT5G56860;AT5G66320;AT2G18380;AT3G50870;AT4G36620
TF_motif_seq_0237	GATA; tify	1035	+	1	TGATT	AT1G51600;AT2G45050;AT3G06740;AT3G16870;AT3G21175;AT3G24050;AT3G54810;AT3G60530;AT4G17570;AT4G24470;AT4G26150;AT4G32890;AT4G34680;AT5G25830;AT5G26930;AT5G56860;AT5G66320;AT2G18380;AT3G50870;AT4G36620
TF_motif_seq_0237	GATA; tify	1156	-	1	AATCA	AT1G51600;AT2G45050;AT3G06740;AT3G16870;AT3G21175;AT3G24050;AT3G54810;AT3G60530;AT4G17570;AT4G24470;AT4G26150;AT4G32890;AT4G34680;AT5G25830;AT5G26930;AT5G56860;AT5G66320;AT2G18380;AT3G50870;AT4G36620
TF_motif_seq_0237	GATA; tify	1181	-	1	CATCG	AT1G51600;AT2G45050;AT3G06740;AT3G16870;AT3G21175;AT3G24050;AT3G54810;AT3G60530;AT4G17570;AT4G24470;AT4G26150;AT4G32890;AT4G34680;AT5G25830;AT5G26930;AT5G56860;AT5G66320;AT2G18380;AT3G50870;AT4G36620
TF_motif_seq_0237	GATA; tify	1229	+	1	AGATT	AT1G51600;AT2G45050;AT3G06740;AT3G16870;AT3G21175;AT3G24050;AT3G54810;AT3G60530;AT4G17570;AT4G24470;AT4G26150;AT4G32890;AT4G34680;AT5G25830;AT5G26930;AT5G56860;AT5G66320;AT2G18380;AT3G50870;AT4G36620
TF_motif_seq_0237	GATA; tify	1240	+	1	AGATA	AT1G51600;AT2G45050;AT3G06740;AT3G16870;AT3G21175;AT3G24050;AT3G54810;AT3G60530;AT4G17570;AT4G24470;AT4G26150;AT4G32890;AT4G34680;AT5G25830;AT5G26930;AT5G56860;AT5G66320;AT2G18380;AT3G50870;AT4G36620
TF_motif_seq_0237	GATA; tify	1256	+	1	AGATT	AT1G51600;AT2G45050;AT3G06740;AT3G16870;AT3G21175;AT3G24050;AT3G54810;AT3G60530;AT4G17570;AT4G24470;AT4G26150;AT4G32890;AT4G34680;AT5G25830;AT5G26930;AT5G56860;AT5G66320;AT2G18380;AT3G50870;AT4G36620
TF_motif_seq_0237	GATA; tify	1362	+	1	AGATA	AT1G51600;AT2G45050;AT3G06740;AT3G16870;AT3G21175;AT3G24050;AT3G54810;AT3G60530;AT4G17570;AT4G24470;AT4G26150;AT4G32890;AT4G34680;AT5G25830;AT5G26930;AT5G56860;AT5G66320;AT2G18380;AT3G50870;AT4G36620
TF_motif_seq_0237	GATA; tify	1405	+	1	TGATT	AT1G51600;AT2G45050;AT3G06740;AT3G16870;AT3G21175;AT3G24050;AT3G54810;AT3G60530;AT4G17570;AT4G24470;AT4G26150;AT4G32890;AT4G34680;AT5G25830;AT5G26930;AT5G56860;AT5G66320;AT2G18380;AT3G50870;AT4G36620
TF_motif_seq_0237	GATA; tify	1487	-	1	AATCT	AT1G51600;AT2G45050;AT3G06740;AT3G16870;AT3G21175;AT3G24050;AT3G54810;AT3G60530;AT4G17570;AT4G24470;AT4G26150;AT4G32890;AT4G34680;AT5G25830;AT5G26930;AT5G56860;AT5G66320;AT2G18380;AT3G50870;AT4G36620
TF_motif_seq_0237	GATA; tify	1501	-	1	TATCC	AT1G51600;AT2G45050;AT3G06740;AT3G16870;AT3G21175;AT3G24050;AT3G54810;AT3G60530;AT4G17570;AT4G24470;AT4G26150;AT4G32890;AT4G34680;AT5G25830;AT5G26930;AT5G56860;AT5G66320;AT2G18380;AT3G50870;AT4G36620
TF_motif_seq_0237	GATA; tify	1524	-	1	TATCA	AT1G51600;AT2G45050;AT3G06740;AT3G16870;AT3G21175;AT3G24050;AT3G54810;AT3G60530;AT4G17570;AT4G24470;AT4G26150;AT4G32890;AT4G34680;AT5G25830;AT5G26930;AT5G56860;AT5G66320;AT2G18380;AT3G50870;AT4G36620
TF_motif_seq_0237	GATA; tify	1562	+	1	TGATT	AT1G51600;AT2G45050;AT3G06740;AT3G16870;AT3G21175;AT3G24050;AT3G54810;AT3G60530;AT4G17570;AT4G24470;AT4G26150;AT4G32890;AT4G34680;AT5G25830;AT5G26930;AT5G56860;AT5G66320;AT2G18380;AT3G50870;AT4G36620
TF_motif_seq_0237	GATA; tify	1580	+	1	TGATG	AT1G51600;AT2G45050;AT3G06740;AT3G16870;AT3G21175;AT3G24050;AT3G54810;AT3G60530;AT4G17570;AT4G24470;AT4G26150;AT4G32890;AT4G34680;AT5G25830;AT5G26930;AT5G56860;AT5G66320;AT2G18380;AT3G50870;AT4G36620
TF_motif_seq_0237	GATA; tify	1607	-	1	AATCC	AT1G51600;AT2G45050;AT3G06740;AT3G16870;AT3G21175;AT3G24050;AT3G54810;AT3G60530;AT4G17570;AT4G24470;AT4G26150;AT4G32890;AT4G34680;AT5G25830;AT5G26930;AT5G56860;AT5G66320;AT2G18380;AT3G50870;AT4G36620
TF_motif_seq_0237	GATA; tify	1648	-	1	CATCT	AT1G51600;AT2G45050;AT3G06740;AT3G16870;AT3G21175;AT3G24050;AT3G54810;AT3G60530;AT4G17570;AT4G24470;AT4G26150;AT4G32890;AT4G34680;AT5G25830;AT5G26930;AT5G56860;AT5G66320;AT2G18380;AT3G50870;AT4G36620
TF_motif_seq_0237	GATA; tify	1695	-	1	AATCA	AT1G51600;AT2G45050;AT3G06740;AT3G16870;AT3G21175;AT3G24050;AT3G54810;AT3G60530;AT4G17570;AT4G24470;AT4G26150;AT4G32890;AT4G34680;AT5G25830;AT5G26930;AT5G56860;AT5G66320;AT2G18380;AT3G50870;AT4G36620
TF_motif_seq_0237	GATA; tify	1709	-	1	AATCT	AT1G51600;AT2G45050;AT3G06740;AT3G16870;AT3G21175;AT3G24050;AT3G54810;AT3G60530;AT4G17570;AT4G24470;AT4G26150;AT4G32890;AT4G34680;AT5G25830;AT5G26930;AT5G56860;AT5G66320;AT2G18380;AT3G50870;AT4G36620
TF_motif_seq_0237	GATA; tify	1716	+	1	AGATT	AT1G51600;AT2G45050;AT3G06740;AT3G16870;AT3G21175;AT3G24050;AT3G54810;AT3G60530;AT4G17570;AT4G24470;AT4G26150;AT4G32890;AT4G34680;AT5G25830;AT5G26930;AT5G56860;AT5G66320;AT2G18380;AT3G50870;AT4G36620
TF_motif_seq_0237	GATA; tify	1750	+	1	AGATT	AT1G51600;AT2G45050;AT3G06740;AT3G16870;AT3G21175;AT3G24050;AT3G54810;AT3G60530;AT4G17570;AT4G24470;AT4G26150;AT4G32890;AT4G34680;AT5G25830;AT5G26930;AT5G56860;AT5G66320;AT2G18380;AT3G50870;AT4G36620
TF_motif_seq_0237	GATA; tify	1763	-	1	CATCA	AT1G51600;AT2G45050;AT3G06740;AT3G16870;AT3G21175;AT3G24050;AT3G54810;AT3G60530;AT4G17570;AT4G24470;AT4G26150;AT4G32890;AT4G34680;AT5G25830;AT5G26930;AT5G56860;AT5G66320;AT2G18380;AT3G50870;AT4G36620
TF_motif_seq_0237	GATA; tify	1809	+	1	AGATA	AT1G51600;AT2G45050;AT3G06740;AT3G16870;AT3G21175;AT3G24050;AT3G54810;AT3G60530;AT4G17570;AT4G24470;AT4G26150;AT4G32890;AT4G34680;AT5G25830;AT5G26930;AT5G56860;AT5G66320;AT2G18380;AT3G50870;AT4G36620
TF_motif_seq_0237	GATA; tify	1966	-	1	TATCT	AT1G51600;AT2G45050;AT3G06740;AT3G16870;AT3G21175;AT3G24050;AT3G54810;AT3G60530;AT4G17570;AT4G24470;AT4G26150;AT4G32890;AT4G34680;AT5G25830;AT5G26930;AT5G56860;AT5G66320;AT2G18380;AT3G50870;AT4G36620
TF_motif_seq_0239	Dof	20	-	1	ACCTT	AT1G29160;AT1G64620;AT2G37590;AT3G21270;AT3G45610;AT3G47500;AT4G38000;AT5G39660;AT5G60200;AT5G60850;AT5G62940;AT2G46590;AT1G07640;AT1G21340;AT1G26790;AT1G47655;AT1G51700;AT1G69570;AT2G28510;AT2G28810;AT2G34140;AT3G50410;AT3G55370;AT3G61850;AT4G00940;AT4G21050;AT4G21080;AT4G24060;AT5G02460;AT5G62430;AT5G65590;AT5G66940
TF_motif_seq_0239	Dof	21	-	1	CCTTT	AT1G29160;AT1G64620;AT2G37590;AT3G21270;AT3G45610;AT3G47500;AT4G38000;AT5G39660;AT5G60200;AT5G60850;AT5G62940;AT2G46590;AT1G07640;AT1G21340;AT1G26790;AT1G47655;AT1G51700;AT1G69570;AT2G28510;AT2G28810;AT2G34140;AT3G50410;AT3G55370;AT3G61850;AT4G00940;AT4G21050;AT4G21080;AT4G24060;AT5G02460;AT5G62430;AT5G65590;AT5G66940
TF_motif_seq_0239	Dof	208	-	1	TCCTT	AT1G29160;AT1G64620;AT2G37590;AT3G21270;AT3G45610;AT3G47500;AT4G38000;AT5G39660;AT5G60200;AT5G60850;AT5G62940;AT2G46590;AT1G07640;AT1G21340;AT1G26790;AT1G47655;AT1G51700;AT1G69570;AT2G28510;AT2G28810;AT2G34140;AT3G50410;AT3G55370;AT3G61850;AT4G00940;AT4G21050;AT4G21080;AT4G24060;AT5G02460;AT5G62430;AT5G65590;AT5G66940
TF_motif_seq_0239	Dof	249	-	1	TCTTT	AT1G29160;AT1G64620;AT2G37590;AT3G21270;AT3G45610;AT3G47500;AT4G38000;AT5G39660;AT5G60200;AT5G60850;AT5G62940;AT2G46590;AT1G07640;AT1G21340;AT1G26790;AT1G47655;AT1G51700;AT1G69570;AT2G28510;AT2G28810;AT2G34140;AT3G50410;AT3G55370;AT3G61850;AT4G00940;AT4G21050;AT4G21080;AT4G24060;AT5G02460;AT5G62430;AT5G65590;AT5G66940
TF_motif_seq_0239	Dof	257	-	1	TCTTT	AT1G29160;AT1G64620;AT2G37590;AT3G21270;AT3G45610;AT3G47500;AT4G38000;AT5G39660;AT5G60200;AT5G60850;AT5G62940;AT2G46590;AT1G07640;AT1G21340;AT1G26790;AT1G47655;AT1G51700;AT1G69570;AT2G28510;AT2G28810;AT2G34140;AT3G50410;AT3G55370;AT3G61850;AT4G00940;AT4G21050;AT4G21080;AT4G24060;AT5G02460;AT5G62430;AT5G65590;AT5G66940
TF_motif_seq_0239	Dof	262	-	1	TCTTT	AT1G29160;AT1G64620;AT2G37590;AT3G21270;AT3G45610;AT3G47500;AT4G38000;AT5G39660;AT5G60200;AT5G60850;AT5G62940;AT2G46590;AT1G07640;AT1G21340;AT1G26790;AT1G47655;AT1G51700;AT1G69570;AT2G28510;AT2G28810;AT2G34140;AT3G50410;AT3G55370;AT3G61850;AT4G00940;AT4G21050;AT4G21080;AT4G24060;AT5G02460;AT5G62430;AT5G65590;AT5G66940
TF_motif_seq_0239	Dof	275	-	1	ACTTT	AT1G29160;AT1G64620;AT2G37590;AT3G21270;AT3G45610;AT3G47500;AT4G38000;AT5G39660;AT5G60200;AT5G60850;AT5G62940;AT2G46590;AT1G07640;AT1G21340;AT1G26790;AT1G47655;AT1G51700;AT1G69570;AT2G28510;AT2G28810;AT2G34140;AT3G50410;AT3G55370;AT3G61850;AT4G00940;AT4G21050;AT4G21080;AT4G24060;AT5G02460;AT5G62430;AT5G65590;AT5G66940
TF_motif_seq_0239	Dof	299	-	1	GCCTT	AT1G29160;AT1G64620;AT2G37590;AT3G21270;AT3G45610;AT3G47500;AT4G38000;AT5G39660;AT5G60200;AT5G60850;AT5G62940;AT2G46590;AT1G07640;AT1G21340;AT1G26790;AT1G47655;AT1G51700;AT1G69570;AT2G28510;AT2G28810;AT2G34140;AT3G50410;AT3G55370;AT3G61850;AT4G00940;AT4G21050;AT4G21080;AT4G24060;AT5G02460;AT5G62430;AT5G65590;AT5G66940
TF_motif_seq_0239	Dof	333	+	1	AAGGC	AT1G29160;AT1G64620;AT2G37590;AT3G21270;AT3G45610;AT3G47500;AT4G38000;AT5G39660;AT5G60200;AT5G60850;AT5G62940;AT2G46590;AT1G07640;AT1G21340;AT1G26790;AT1G47655;AT1G51700;AT1G69570;AT2G28510;AT2G28810;AT2G34140;AT3G50410;AT3G55370;AT3G61850;AT4G00940;AT4G21050;AT4G21080;AT4G24060;AT5G02460;AT5G62430;AT5G65590;AT5G66940
TF_motif_seq_0239	Dof	374	-	1	ACCTT	AT1G29160;AT1G64620;AT2G37590;AT3G21270;AT3G45610;AT3G47500;AT4G38000;AT5G39660;AT5G60200;AT5G60850;AT5G62940;AT2G46590;AT1G07640;AT1G21340;AT1G26790;AT1G47655;AT1G51700;AT1G69570;AT2G28510;AT2G28810;AT2G34140;AT3G50410;AT3G55370;AT3G61850;AT4G00940;AT4G21050;AT4G21080;AT4G24060;AT5G02460;AT5G62430;AT5G65590;AT5G66940
TF_motif_seq_0239	Dof	421	+	1	AAAGT	AT1G29160;AT1G64620;AT2G37590;AT3G21270;AT3G45610;AT3G47500;AT4G38000;AT5G39660;AT5G60200;AT5G60850;AT5G62940;AT2G46590;AT1G07640;AT1G21340;AT1G26790;AT1G47655;AT1G51700;AT1G69570;AT2G28510;AT2G28810;AT2G34140;AT3G50410;AT3G55370;AT3G61850;AT4G00940;AT4G21050;AT4G21080;AT4G24060;AT5G02460;AT5G62430;AT5G65590;AT5G66940
TF_motif_seq_0239	Dof	443	-	1	ACTTT	AT1G29160;AT1G64620;AT2G37590;AT3G21270;AT3G45610;AT3G47500;AT4G38000;AT5G39660;AT5G60200;AT5G60850;AT5G62940;AT2G46590;AT1G07640;AT1G21340;AT1G26790;AT1G47655;AT1G51700;AT1G69570;AT2G28510;AT2G28810;AT2G34140;AT3G50410;AT3G55370;AT3G61850;AT4G00940;AT4G21050;AT4G21080;AT4G24060;AT5G02460;AT5G62430;AT5G65590;AT5G66940
TF_motif_seq_0239	Dof	466	-	1	TCTTT	AT1G29160;AT1G64620;AT2G37590;AT3G21270;AT3G45610;AT3G47500;AT4G38000;AT5G39660;AT5G60200;AT5G60850;AT5G62940;AT2G46590;AT1G07640;AT1G21340;AT1G26790;AT1G47655;AT1G51700;AT1G69570;AT2G28510;AT2G28810;AT2G34140;AT3G50410;AT3G55370;AT3G61850;AT4G00940;AT4G21050;AT4G21080;AT4G24060;AT5G02460;AT5G62430;AT5G65590;AT5G66940
TF_motif_seq_0239	Dof	472	-	1	ACTTT	AT1G29160;AT1G64620;AT2G37590;AT3G21270;AT3G45610;AT3G47500;AT4G38000;AT5G39660;AT5G60200;AT5G60850;AT5G62940;AT2G46590;AT1G07640;AT1G21340;AT1G26790;AT1G47655;AT1G51700;AT1G69570;AT2G28510;AT2G28810;AT2G34140;AT3G50410;AT3G55370;AT3G61850;AT4G00940;AT4G21050;AT4G21080;AT4G24060;AT5G02460;AT5G62430;AT5G65590;AT5G66940
TF_motif_seq_0239	Dof	481	+	1	AAAGT	AT1G29160;AT1G64620;AT2G37590;AT3G21270;AT3G45610;AT3G47500;AT4G38000;AT5G39660;AT5G60200;AT5G60850;AT5G62940;AT2G46590;AT1G07640;AT1G21340;AT1G26790;AT1G47655;AT1G51700;AT1G69570;AT2G28510;AT2G28810;AT2G34140;AT3G50410;AT3G55370;AT3G61850;AT4G00940;AT4G21050;AT4G21080;AT4G24060;AT5G02460;AT5G62430;AT5G65590;AT5G66940
TF_motif_seq_0239	Dof	580	-	1	GCTTT	AT1G29160;AT1G64620;AT2G37590;AT3G21270;AT3G45610;AT3G47500;AT4G38000;AT5G39660;AT5G60200;AT5G60850;AT5G62940;AT2G46590;AT1G07640;AT1G21340;AT1G26790;AT1G47655;AT1G51700;AT1G69570;AT2G28510;AT2G28810;AT2G34140;AT3G50410;AT3G55370;AT3G61850;AT4G00940;AT4G21050;AT4G21080;AT4G24060;AT5G02460;AT5G62430;AT5G65590;AT5G66940
TF_motif_seq_0239	Dof	626	-	1	TCTTT	AT1G29160;AT1G64620;AT2G37590;AT3G21270;AT3G45610;AT3G47500;AT4G38000;AT5G39660;AT5G60200;AT5G60850;AT5G62940;AT2G46590;AT1G07640;AT1G21340;AT1G26790;AT1G47655;AT1G51700;AT1G69570;AT2G28510;AT2G28810;AT2G34140;AT3G50410;AT3G55370;AT3G61850;AT4G00940;AT4G21050;AT4G21080;AT4G24060;AT5G02460;AT5G62430;AT5G65590;AT5G66940
TF_motif_seq_0239	Dof	638	-	1	TCCTT	AT1G29160;AT1G64620;AT2G37590;AT3G21270;AT3G45610;AT3G47500;AT4G38000;AT5G39660;AT5G60200;AT5G60850;AT5G62940;AT2G46590;AT1G07640;AT1G21340;AT1G26790;AT1G47655;AT1G51700;AT1G69570;AT2G28510;AT2G28810;AT2G34140;AT3G50410;AT3G55370;AT3G61850;AT4G00940;AT4G21050;AT4G21080;AT4G24060;AT5G02460;AT5G62430;AT5G65590;AT5G66940
TF_motif_seq_0239	Dof	639	-	1	CCTTT	AT1G29160;AT1G64620;AT2G37590;AT3G21270;AT3G45610;AT3G47500;AT4G38000;AT5G39660;AT5G60200;AT5G60850;AT5G62940;AT2G46590;AT1G07640;AT1G21340;AT1G26790;AT1G47655;AT1G51700;AT1G69570;AT2G28510;AT2G28810;AT2G34140;AT3G50410;AT3G55370;AT3G61850;AT4G00940;AT4G21050;AT4G21080;AT4G24060;AT5G02460;AT5G62430;AT5G65590;AT5G66940
TF_motif_seq_0239	Dof	694	-	1	ACCTT	AT1G29160;AT1G64620;AT2G37590;AT3G21270;AT3G45610;AT3G47500;AT4G38000;AT5G39660;AT5G60200;AT5G60850;AT5G62940;AT2G46590;AT1G07640;AT1G21340;AT1G26790;AT1G47655;AT1G51700;AT1G69570;AT2G28510;AT2G28810;AT2G34140;AT3G50410;AT3G55370;AT3G61850;AT4G00940;AT4G21050;AT4G21080;AT4G24060;AT5G02460;AT5G62430;AT5G65590;AT5G66940
TF_motif_seq_0239	Dof	704	+	1	AAAGA	AT1G29160;AT1G64620;AT2G37590;AT3G21270;AT3G45610;AT3G47500;AT4G38000;AT5G39660;AT5G60200;AT5G60850;AT5G62940;AT2G46590;AT1G07640;AT1G21340;AT1G26790;AT1G47655;AT1G51700;AT1G69570;AT2G28510;AT2G28810;AT2G34140;AT3G50410;AT3G55370;AT3G61850;AT4G00940;AT4G21050;AT4G21080;AT4G24060;AT5G02460;AT5G62430;AT5G65590;AT5G66940
TF_motif_seq_0239	Dof	753	+	1	AAAGA	AT1G29160;AT1G64620;AT2G37590;AT3G21270;AT3G45610;AT3G47500;AT4G38000;AT5G39660;AT5G60200;AT5G60850;AT5G62940;AT2G46590;AT1G07640;AT1G21340;AT1G26790;AT1G47655;AT1G51700;AT1G69570;AT2G28510;AT2G28810;AT2G34140;AT3G50410;AT3G55370;AT3G61850;AT4G00940;AT4G21050;AT4G21080;AT4G24060;AT5G02460;AT5G62430;AT5G65590;AT5G66940
TF_motif_seq_0239	Dof	827	+	1	AAAGA	AT1G29160;AT1G64620;AT2G37590;AT3G21270;AT3G45610;AT3G47500;AT4G38000;AT5G39660;AT5G60200;AT5G60850;AT5G62940;AT2G46590;AT1G07640;AT1G21340;AT1G26790;AT1G47655;AT1G51700;AT1G69570;AT2G28510;AT2G28810;AT2G34140;AT3G50410;AT3G55370;AT3G61850;AT4G00940;AT4G21050;AT4G21080;AT4G24060;AT5G02460;AT5G62430;AT5G65590;AT5G66940
TF_motif_seq_0239	Dof	835	+	1	AAAGA	AT1G29160;AT1G64620;AT2G37590;AT3G21270;AT3G45610;AT3G47500;AT4G38000;AT5G39660;AT5G60200;AT5G60850;AT5G62940;AT2G46590;AT1G07640;AT1G21340;AT1G26790;AT1G47655;AT1G51700;AT1G69570;AT2G28510;AT2G28810;AT2G34140;AT3G50410;AT3G55370;AT3G61850;AT4G00940;AT4G21050;AT4G21080;AT4G24060;AT5G02460;AT5G62430;AT5G65590;AT5G66940
TF_motif_seq_0239	Dof	874	+	1	AAAGA	AT1G29160;AT1G64620;AT2G37590;AT3G21270;AT3G45610;AT3G47500;AT4G38000;AT5G39660;AT5G60200;AT5G60850;AT5G62940;AT2G46590;AT1G07640;AT1G21340;AT1G26790;AT1G47655;AT1G51700;AT1G69570;AT2G28510;AT2G28810;AT2G34140;AT3G50410;AT3G55370;AT3G61850;AT4G00940;AT4G21050;AT4G21080;AT4G24060;AT5G02460;AT5G62430;AT5G65590;AT5G66940
TF_motif_seq_0239	Dof	888	+	1	AAAGG	AT1G29160;AT1G64620;AT2G37590;AT3G21270;AT3G45610;AT3G47500;AT4G38000;AT5G39660;AT5G60200;AT5G60850;AT5G62940;AT2G46590;AT1G07640;AT1G21340;AT1G26790;AT1G47655;AT1G51700;AT1G69570;AT2G28510;AT2G28810;AT2G34140;AT3G50410;AT3G55370;AT3G61850;AT4G00940;AT4G21050;AT4G21080;AT4G24060;AT5G02460;AT5G62430;AT5G65590;AT5G66940
TF_motif_seq_0239	Dof	889	+	1	AAGGG	AT1G29160;AT1G64620;AT2G37590;AT3G21270;AT3G45610;AT3G47500;AT4G38000;AT5G39660;AT5G60200;AT5G60850;AT5G62940;AT2G46590;AT1G07640;AT1G21340;AT1G26790;AT1G47655;AT1G51700;AT1G69570;AT2G28510;AT2G28810;AT2G34140;AT3G50410;AT3G55370;AT3G61850;AT4G00940;AT4G21050;AT4G21080;AT4G24060;AT5G02460;AT5G62430;AT5G65590;AT5G66940
TF_motif_seq_0239	Dof	898	+	1	AAAGA	AT1G29160;AT1G64620;AT2G37590;AT3G21270;AT3G45610;AT3G47500;AT4G38000;AT5G39660;AT5G60200;AT5G60850;AT5G62940;AT2G46590;AT1G07640;AT1G21340;AT1G26790;AT1G47655;AT1G51700;AT1G69570;AT2G28510;AT2G28810;AT2G34140;AT3G50410;AT3G55370;AT3G61850;AT4G00940;AT4G21050;AT4G21080;AT4G24060;AT5G02460;AT5G62430;AT5G65590;AT5G66940
TF_motif_seq_0239	Dof	925	+	1	AAGGG	AT1G29160;AT1G64620;AT2G37590;AT3G21270;AT3G45610;AT3G47500;AT4G38000;AT5G39660;AT5G60200;AT5G60850;AT5G62940;AT2G46590;AT1G07640;AT1G21340;AT1G26790;AT1G47655;AT1G51700;AT1G69570;AT2G28510;AT2G28810;AT2G34140;AT3G50410;AT3G55370;AT3G61850;AT4G00940;AT4G21050;AT4G21080;AT4G24060;AT5G02460;AT5G62430;AT5G65590;AT5G66940
TF_motif_seq_0239	Dof	951	-	1	ACTTT	AT1G29160;AT1G64620;AT2G37590;AT3G21270;AT3G45610;AT3G47500;AT4G38000;AT5G39660;AT5G60200;AT5G60850;AT5G62940;AT2G46590;AT1G07640;AT1G21340;AT1G26790;AT1G47655;AT1G51700;AT1G69570;AT2G28510;AT2G28810;AT2G34140;AT3G50410;AT3G55370;AT3G61850;AT4G00940;AT4G21050;AT4G21080;AT4G24060;AT5G02460;AT5G62430;AT5G65590;AT5G66940
TF_motif_seq_0239	Dof	1004	-	1	ACTTT	AT1G29160;AT1G64620;AT2G37590;AT3G21270;AT3G45610;AT3G47500;AT4G38000;AT5G39660;AT5G60200;AT5G60850;AT5G62940;AT2G46590;AT1G07640;AT1G21340;AT1G26790;AT1G47655;AT1G51700;AT1G69570;AT2G28510;AT2G28810;AT2G34140;AT3G50410;AT3G55370;AT3G61850;AT4G00940;AT4G21050;AT4G21080;AT4G24060;AT5G02460;AT5G62430;AT5G65590;AT5G66940
TF_motif_seq_0239	Dof	1042	-	1	GCTTT	AT1G29160;AT1G64620;AT2G37590;AT3G21270;AT3G45610;AT3G47500;AT4G38000;AT5G39660;AT5G60200;AT5G60850;AT5G62940;AT2G46590;AT1G07640;AT1G21340;AT1G26790;AT1G47655;AT1G51700;AT1G69570;AT2G28510;AT2G28810;AT2G34140;AT3G50410;AT3G55370;AT3G61850;AT4G00940;AT4G21050;AT4G21080;AT4G24060;AT5G02460;AT5G62430;AT5G65590;AT5G66940
TF_motif_seq_0239	Dof	1116	-	1	GCTTT	AT1G29160;AT1G64620;AT2G37590;AT3G21270;AT3G45610;AT3G47500;AT4G38000;AT5G39660;AT5G60200;AT5G60850;AT5G62940;AT2G46590;AT1G07640;AT1G21340;AT1G26790;AT1G47655;AT1G51700;AT1G69570;AT2G28510;AT2G28810;AT2G34140;AT3G50410;AT3G55370;AT3G61850;AT4G00940;AT4G21050;AT4G21080;AT4G24060;AT5G02460;AT5G62430;AT5G65590;AT5G66940
TF_motif_seq_0239	Dof	1201	+	1	AAAGA	AT1G29160;AT1G64620;AT2G37590;AT3G21270;AT3G45610;AT3G47500;AT4G38000;AT5G39660;AT5G60200;AT5G60850;AT5G62940;AT2G46590;AT1G07640;AT1G21340;AT1G26790;AT1G47655;AT1G51700;AT1G69570;AT2G28510;AT2G28810;AT2G34140;AT3G50410;AT3G55370;AT3G61850;AT4G00940;AT4G21050;AT4G21080;AT4G24060;AT5G02460;AT5G62430;AT5G65590;AT5G66940
TF_motif_seq_0239	Dof	1206	-	1	ACTTT	AT1G29160;AT1G64620;AT2G37590;AT3G21270;AT3G45610;AT3G47500;AT4G38000;AT5G39660;AT5G60200;AT5G60850;AT5G62940;AT2G46590;AT1G07640;AT1G21340;AT1G26790;AT1G47655;AT1G51700;AT1G69570;AT2G28510;AT2G28810;AT2G34140;AT3G50410;AT3G55370;AT3G61850;AT4G00940;AT4G21050;AT4G21080;AT4G24060;AT5G02460;AT5G62430;AT5G65590;AT5G66940
TF_motif_seq_0239	Dof	1224	-	1	ACTTT	AT1G29160;AT1G64620;AT2G37590;AT3G21270;AT3G45610;AT3G47500;AT4G38000;AT5G39660;AT5G60200;AT5G60850;AT5G62940;AT2G46590;AT1G07640;AT1G21340;AT1G26790;AT1G47655;AT1G51700;AT1G69570;AT2G28510;AT2G28810;AT2G34140;AT3G50410;AT3G55370;AT3G61850;AT4G00940;AT4G21050;AT4G21080;AT4G24060;AT5G02460;AT5G62430;AT5G65590;AT5G66940
TF_motif_seq_0239	Dof	1292	+	1	AAAGT	AT1G29160;AT1G64620;AT2G37590;AT3G21270;AT3G45610;AT3G47500;AT4G38000;AT5G39660;AT5G60200;AT5G60850;AT5G62940;AT2G46590;AT1G07640;AT1G21340;AT1G26790;AT1G47655;AT1G51700;AT1G69570;AT2G28510;AT2G28810;AT2G34140;AT3G50410;AT3G55370;AT3G61850;AT4G00940;AT4G21050;AT4G21080;AT4G24060;AT5G02460;AT5G62430;AT5G65590;AT5G66940
TF_motif_seq_0239	Dof	1311	+	1	AAAGA	AT1G29160;AT1G64620;AT2G37590;AT3G21270;AT3G45610;AT3G47500;AT4G38000;AT5G39660;AT5G60200;AT5G60850;AT5G62940;AT2G46590;AT1G07640;AT1G21340;AT1G26790;AT1G47655;AT1G51700;AT1G69570;AT2G28510;AT2G28810;AT2G34140;AT3G50410;AT3G55370;AT3G61850;AT4G00940;AT4G21050;AT4G21080;AT4G24060;AT5G02460;AT5G62430;AT5G65590;AT5G66940
TF_motif_seq_0239	Dof	1360	+	1	AAAGA	AT1G29160;AT1G64620;AT2G37590;AT3G21270;AT3G45610;AT3G47500;AT4G38000;AT5G39660;AT5G60200;AT5G60850;AT5G62940;AT2G46590;AT1G07640;AT1G21340;AT1G26790;AT1G47655;AT1G51700;AT1G69570;AT2G28510;AT2G28810;AT2G34140;AT3G50410;AT3G55370;AT3G61850;AT4G00940;AT4G21050;AT4G21080;AT4G24060;AT5G02460;AT5G62430;AT5G65590;AT5G66940
TF_motif_seq_0239	Dof	1372	-	1	TCCTT	AT1G29160;AT1G64620;AT2G37590;AT3G21270;AT3G45610;AT3G47500;AT4G38000;AT5G39660;AT5G60200;AT5G60850;AT5G62940;AT2G46590;AT1G07640;AT1G21340;AT1G26790;AT1G47655;AT1G51700;AT1G69570;AT2G28510;AT2G28810;AT2G34140;AT3G50410;AT3G55370;AT3G61850;AT4G00940;AT4G21050;AT4G21080;AT4G24060;AT5G02460;AT5G62430;AT5G65590;AT5G66940
TF_motif_seq_0239	Dof	1373	-	1	CCTTT	AT1G29160;AT1G64620;AT2G37590;AT3G21270;AT3G45610;AT3G47500;AT4G38000;AT5G39660;AT5G60200;AT5G60850;AT5G62940;AT2G46590;AT1G07640;AT1G21340;AT1G26790;AT1G47655;AT1G51700;AT1G69570;AT2G28510;AT2G28810;AT2G34140;AT3G50410;AT3G55370;AT3G61850;AT4G00940;AT4G21050;AT4G21080;AT4G24060;AT5G02460;AT5G62430;AT5G65590;AT5G66940
TF_motif_seq_0239	Dof	1465	-	1	ACTTT	AT1G29160;AT1G64620;AT2G37590;AT3G21270;AT3G45610;AT3G47500;AT4G38000;AT5G39660;AT5G60200;AT5G60850;AT5G62940;AT2G46590;AT1G07640;AT1G21340;AT1G26790;AT1G47655;AT1G51700;AT1G69570;AT2G28510;AT2G28810;AT2G34140;AT3G50410;AT3G55370;AT3G61850;AT4G00940;AT4G21050;AT4G21080;AT4G24060;AT5G02460;AT5G62430;AT5G65590;AT5G66940
TF_motif_seq_0239	Dof	1477	+	1	AAAGA	AT1G29160;AT1G64620;AT2G37590;AT3G21270;AT3G45610;AT3G47500;AT4G38000;AT5G39660;AT5G60200;AT5G60850;AT5G62940;AT2G46590;AT1G07640;AT1G21340;AT1G26790;AT1G47655;AT1G51700;AT1G69570;AT2G28510;AT2G28810;AT2G34140;AT3G50410;AT3G55370;AT3G61850;AT4G00940;AT4G21050;AT4G21080;AT4G24060;AT5G02460;AT5G62430;AT5G65590;AT5G66940
TF_motif_seq_0239	Dof	1573	-	1	ACCTT	AT1G29160;AT1G64620;AT2G37590;AT3G21270;AT3G45610;AT3G47500;AT4G38000;AT5G39660;AT5G60200;AT5G60850;AT5G62940;AT2G46590;AT1G07640;AT1G21340;AT1G26790;AT1G47655;AT1G51700;AT1G69570;AT2G28510;AT2G28810;AT2G34140;AT3G50410;AT3G55370;AT3G61850;AT4G00940;AT4G21050;AT4G21080;AT4G24060;AT5G02460;AT5G62430;AT5G65590;AT5G66940
TF_motif_seq_0239	Dof	1590	-	1	TCTTT	AT1G29160;AT1G64620;AT2G37590;AT3G21270;AT3G45610;AT3G47500;AT4G38000;AT5G39660;AT5G60200;AT5G60850;AT5G62940;AT2G46590;AT1G07640;AT1G21340;AT1G26790;AT1G47655;AT1G51700;AT1G69570;AT2G28510;AT2G28810;AT2G34140;AT3G50410;AT3G55370;AT3G61850;AT4G00940;AT4G21050;AT4G21080;AT4G24060;AT5G02460;AT5G62430;AT5G65590;AT5G66940
TF_motif_seq_0239	Dof	1609	-	1	TCCTT	AT1G29160;AT1G64620;AT2G37590;AT3G21270;AT3G45610;AT3G47500;AT4G38000;AT5G39660;AT5G60200;AT5G60850;AT5G62940;AT2G46590;AT1G07640;AT1G21340;AT1G26790;AT1G47655;AT1G51700;AT1G69570;AT2G28510;AT2G28810;AT2G34140;AT3G50410;AT3G55370;AT3G61850;AT4G00940;AT4G21050;AT4G21080;AT4G24060;AT5G02460;AT5G62430;AT5G65590;AT5G66940
TF_motif_seq_0239	Dof	1618	-	1	TCCTT	AT1G29160;AT1G64620;AT2G37590;AT3G21270;AT3G45610;AT3G47500;AT4G38000;AT5G39660;AT5G60200;AT5G60850;AT5G62940;AT2G46590;AT1G07640;AT1G21340;AT1G26790;AT1G47655;AT1G51700;AT1G69570;AT2G28510;AT2G28810;AT2G34140;AT3G50410;AT3G55370;AT3G61850;AT4G00940;AT4G21050;AT4G21080;AT4G24060;AT5G02460;AT5G62430;AT5G65590;AT5G66940
TF_motif_seq_0239	Dof	1619	-	1	CCTTT	AT1G29160;AT1G64620;AT2G37590;AT3G21270;AT3G45610;AT3G47500;AT4G38000;AT5G39660;AT5G60200;AT5G60850;AT5G62940;AT2G46590;AT1G07640;AT1G21340;AT1G26790;AT1G47655;AT1G51700;AT1G69570;AT2G28510;AT2G28810;AT2G34140;AT3G50410;AT3G55370;AT3G61850;AT4G00940;AT4G21050;AT4G21080;AT4G24060;AT5G02460;AT5G62430;AT5G65590;AT5G66940
TF_motif_seq_0239	Dof	1669	-	1	CCCTT	AT1G29160;AT1G64620;AT2G37590;AT3G21270;AT3G45610;AT3G47500;AT4G38000;AT5G39660;AT5G60200;AT5G60850;AT5G62940;AT2G46590;AT1G07640;AT1G21340;AT1G26790;AT1G47655;AT1G51700;AT1G69570;AT2G28510;AT2G28810;AT2G34140;AT3G50410;AT3G55370;AT3G61850;AT4G00940;AT4G21050;AT4G21080;AT4G24060;AT5G02460;AT5G62430;AT5G65590;AT5G66940
TF_motif_seq_0239	Dof	1670	-	1	CCTTT	AT1G29160;AT1G64620;AT2G37590;AT3G21270;AT3G45610;AT3G47500;AT4G38000;AT5G39660;AT5G60200;AT5G60850;AT5G62940;AT2G46590;AT1G07640;AT1G21340;AT1G26790;AT1G47655;AT1G51700;AT1G69570;AT2G28510;AT2G28810;AT2G34140;AT3G50410;AT3G55370;AT3G61850;AT4G00940;AT4G21050;AT4G21080;AT4G24060;AT5G02460;AT5G62430;AT5G65590;AT5G66940
TF_motif_seq_0239	Dof	1683	-	1	ACTTT	AT1G29160;AT1G64620;AT2G37590;AT3G21270;AT3G45610;AT3G47500;AT4G38000;AT5G39660;AT5G60200;AT5G60850;AT5G62940;AT2G46590;AT1G07640;AT1G21340;AT1G26790;AT1G47655;AT1G51700;AT1G69570;AT2G28510;AT2G28810;AT2G34140;AT3G50410;AT3G55370;AT3G61850;AT4G00940;AT4G21050;AT4G21080;AT4G24060;AT5G02460;AT5G62430;AT5G65590;AT5G66940
TF_motif_seq_0239	Dof	1714	+	1	AAAGA	AT1G29160;AT1G64620;AT2G37590;AT3G21270;AT3G45610;AT3G47500;AT4G38000;AT5G39660;AT5G60200;AT5G60850;AT5G62940;AT2G46590;AT1G07640;AT1G21340;AT1G26790;AT1G47655;AT1G51700;AT1G69570;AT2G28510;AT2G28810;AT2G34140;AT3G50410;AT3G55370;AT3G61850;AT4G00940;AT4G21050;AT4G21080;AT4G24060;AT5G02460;AT5G62430;AT5G65590;AT5G66940
TF_motif_seq_0239	Dof	1807	+	1	AAAGA	AT1G29160;AT1G64620;AT2G37590;AT3G21270;AT3G45610;AT3G47500;AT4G38000;AT5G39660;AT5G60200;AT5G60850;AT5G62940;AT2G46590;AT1G07640;AT1G21340;AT1G26790;AT1G47655;AT1G51700;AT1G69570;AT2G28510;AT2G28810;AT2G34140;AT3G50410;AT3G55370;AT3G61850;AT4G00940;AT4G21050;AT4G21080;AT4G24060;AT5G02460;AT5G62430;AT5G65590;AT5G66940
TF_motif_seq_0239	Dof	1829	-	1	ACTTT	AT1G29160;AT1G64620;AT2G37590;AT3G21270;AT3G45610;AT3G47500;AT4G38000;AT5G39660;AT5G60200;AT5G60850;AT5G62940;AT2G46590;AT1G07640;AT1G21340;AT1G26790;AT1G47655;AT1G51700;AT1G69570;AT2G28510;AT2G28810;AT2G34140;AT3G50410;AT3G55370;AT3G61850;AT4G00940;AT4G21050;AT4G21080;AT4G24060;AT5G02460;AT5G62430;AT5G65590;AT5G66940
TF_motif_seq_0239	Dof	1834	-	1	TCTTT	AT1G29160;AT1G64620;AT2G37590;AT3G21270;AT3G45610;AT3G47500;AT4G38000;AT5G39660;AT5G60200;AT5G60850;AT5G62940;AT2G46590;AT1G07640;AT1G21340;AT1G26790;AT1G47655;AT1G51700;AT1G69570;AT2G28510;AT2G28810;AT2G34140;AT3G50410;AT3G55370;AT3G61850;AT4G00940;AT4G21050;AT4G21080;AT4G24060;AT5G02460;AT5G62430;AT5G65590;AT5G66940
TF_motif_seq_0239	Dof	1880	-	1	TCCTT	AT1G29160;AT1G64620;AT2G37590;AT3G21270;AT3G45610;AT3G47500;AT4G38000;AT5G39660;AT5G60200;AT5G60850;AT5G62940;AT2G46590;AT1G07640;AT1G21340;AT1G26790;AT1G47655;AT1G51700;AT1G69570;AT2G28510;AT2G28810;AT2G34140;AT3G50410;AT3G55370;AT3G61850;AT4G00940;AT4G21050;AT4G21080;AT4G24060;AT5G02460;AT5G62430;AT5G65590;AT5G66940
TF_motif_seq_0239	Dof	1903	+	1	AAAGA	AT1G29160;AT1G64620;AT2G37590;AT3G21270;AT3G45610;AT3G47500;AT4G38000;AT5G39660;AT5G60200;AT5G60850;AT5G62940;AT2G46590;AT1G07640;AT1G21340;AT1G26790;AT1G47655;AT1G51700;AT1G69570;AT2G28510;AT2G28810;AT2G34140;AT3G50410;AT3G55370;AT3G61850;AT4G00940;AT4G21050;AT4G21080;AT4G24060;AT5G02460;AT5G62430;AT5G65590;AT5G66940
TF_motif_seq_0239	Dof	1952	-	1	CCCTT	AT1G29160;AT1G64620;AT2G37590;AT3G21270;AT3G45610;AT3G47500;AT4G38000;AT5G39660;AT5G60200;AT5G60850;AT5G62940;AT2G46590;AT1G07640;AT1G21340;AT1G26790;AT1G47655;AT1G51700;AT1G69570;AT2G28510;AT2G28810;AT2G34140;AT3G50410;AT3G55370;AT3G61850;AT4G00940;AT4G21050;AT4G21080;AT4G24060;AT5G02460;AT5G62430;AT5G65590;AT5G66940
TF_motif_seq_0239	Dof	1953	-	1	CCTTT	AT1G29160;AT1G64620;AT2G37590;AT3G21270;AT3G45610;AT3G47500;AT4G38000;AT5G39660;AT5G60200;AT5G60850;AT5G62940;AT2G46590;AT1G07640;AT1G21340;AT1G26790;AT1G47655;AT1G51700;AT1G69570;AT2G28510;AT2G28810;AT2G34140;AT3G50410;AT3G55370;AT3G61850;AT4G00940;AT4G21050;AT4G21080;AT4G24060;AT5G02460;AT5G62430;AT5G65590;AT5G66940
TF_motif_seq_0239	Dof	1968	-	1	TCTTT	AT1G29160;AT1G64620;AT2G37590;AT3G21270;AT3G45610;AT3G47500;AT4G38000;AT5G39660;AT5G60200;AT5G60850;AT5G62940;AT2G46590;AT1G07640;AT1G21340;AT1G26790;AT1G47655;AT1G51700;AT1G69570;AT2G28510;AT2G28810;AT2G34140;AT3G50410;AT3G55370;AT3G61850;AT4G00940;AT4G21050;AT4G21080;AT4G24060;AT5G02460;AT5G62430;AT5G65590;AT5G66940
TF_motif_seq_0239	Dof	1974	-	1	ACCTT	AT1G29160;AT1G64620;AT2G37590;AT3G21270;AT3G45610;AT3G47500;AT4G38000;AT5G39660;AT5G60200;AT5G60850;AT5G62940;AT2G46590;AT1G07640;AT1G21340;AT1G26790;AT1G47655;AT1G51700;AT1G69570;AT2G28510;AT2G28810;AT2G34140;AT3G50410;AT3G55370;AT3G61850;AT4G00940;AT4G21050;AT4G21080;AT4G24060;AT5G02460;AT5G62430;AT5G65590;AT5G66940
TF_motif_seq_0239	Dof	1975	-	1	CCTTT	AT1G29160;AT1G64620;AT2G37590;AT3G21270;AT3G45610;AT3G47500;AT4G38000;AT5G39660;AT5G60200;AT5G60850;AT5G62940;AT2G46590;AT1G07640;AT1G21340;AT1G26790;AT1G47655;AT1G51700;AT1G69570;AT2G28510;AT2G28810;AT2G34140;AT3G50410;AT3G55370;AT3G61850;AT4G00940;AT4G21050;AT4G21080;AT4G24060;AT5G02460;AT5G62430;AT5G65590;AT5G66940
TF_motif_seq_0239	Dof	1988	-	1	TCTTT	AT1G29160;AT1G64620;AT2G37590;AT3G21270;AT3G45610;AT3G47500;AT4G38000;AT5G39660;AT5G60200;AT5G60850;AT5G62940;AT2G46590;AT1G07640;AT1G21340;AT1G26790;AT1G47655;AT1G51700;AT1G69570;AT2G28510;AT2G28810;AT2G34140;AT3G50410;AT3G55370;AT3G61850;AT4G00940;AT4G21050;AT4G21080;AT4G24060;AT5G02460;AT5G62430;AT5G65590;AT5G66940
TF_motif_seq_0240	bZIP	11	-	1	TACGT	AT3G54620;AT4G02640
TF_motif_seq_0240	bZIP	12	+	1	ACGTT	AT3G54620;AT4G02640
TF_motif_seq_0240	bZIP	609	-	1	AACGT	AT3G54620;AT4G02640
TF_motif_seq_0240	bZIP	610	+	1	ACGTC	AT3G54620;AT4G02640
TF_motif_seq_0241	ZF-HD	1	+	1	ATTAT	AT1G75240
TF_motif_seq_0241	ZF-HD	42	-	1	GTAAT	AT1G75240
TF_motif_seq_0241	ZF-HD	45	+	1	ATTAA	AT1G75240
TF_motif_seq_0241	ZF-HD	56	+	1	ATTAA	AT1G75240
TF_motif_seq_0241	ZF-HD	57	-	1	TTAAT	AT1G75240
TF_motif_seq_0241	ZF-HD	60	+	1	ATTAA	AT1G75240
TF_motif_seq_0241	ZF-HD	167	-	1	ATAAT	AT1G75240
TF_motif_seq_0241	ZF-HD	184	-	1	ATAAT	AT1G75240
TF_motif_seq_0241	ZF-HD	211	-	1	TTAAT	AT1G75240
TF_motif_seq_0241	ZF-HD	214	+	1	ATTAT	AT1G75240
TF_motif_seq_0241	ZF-HD	217	+	1	ATTAT	AT1G75240
TF_motif_seq_0241	ZF-HD	281	+	1	ATTAT	AT1G75240
TF_motif_seq_0241	ZF-HD	391	+	1	ATTAT	AT1G75240
TF_motif_seq_0241	ZF-HD	400	+	1	ATTAT	AT1G75240
TF_motif_seq_0241	ZF-HD	530	+	1	ATTAA	AT1G75240
TF_motif_seq_0241	ZF-HD	553	-	1	ATAAT	AT1G75240
TF_motif_seq_0241	ZF-HD	603	+	1	ATTAT	AT1G75240
TF_motif_seq_0241	ZF-HD	653	-	1	ATAAT	AT1G75240
TF_motif_seq_0241	ZF-HD	750	+	1	ATTAA	AT1G75240
TF_motif_seq_0241	ZF-HD	759	+	1	ATTAG	AT1G75240
TF_motif_seq_0241	ZF-HD	824	+	1	ATTAA	AT1G75240
TF_motif_seq_0241	ZF-HD	840	-	1	CTAAT	AT1G75240
TF_motif_seq_0241	ZF-HD	843	+	1	ATTAA	AT1G75240
TF_motif_seq_0241	ZF-HD	871	+	1	ATTAA	AT1G75240
TF_motif_seq_0241	ZF-HD	948	+	1	ATTAC	AT1G75240
TF_motif_seq_0241	ZF-HD	997	-	1	TTAAT	AT1G75240
TF_motif_seq_0241	ZF-HD	1015	-	1	TTAAT	AT1G75240
TF_motif_seq_0241	ZF-HD	1068	-	1	TTAAT	AT1G75240
TF_motif_seq_0241	ZF-HD	1099	-	1	TTAAT	AT1G75240
TF_motif_seq_0241	ZF-HD	1195	-	1	TTAAT	AT1G75240
TF_motif_seq_0241	ZF-HD	1231	+	1	ATTAC	AT1G75240
TF_motif_seq_0241	ZF-HD	1258	+	1	ATTAT	AT1G75240
TF_motif_seq_0241	ZF-HD	1284	+	1	ATTAA	AT1G75240
TF_motif_seq_0241	ZF-HD	1295	-	1	GTAAT	AT1G75240
TF_motif_seq_0241	ZF-HD	1298	+	1	ATTAG	AT1G75240
TF_motif_seq_0241	ZF-HD	1357	+	1	ATTAA	AT1G75240
TF_motif_seq_0241	ZF-HD	1364	-	1	ATAAT	AT1G75240
TF_motif_seq_0241	ZF-HD	1376	-	1	TTAAT	AT1G75240
TF_motif_seq_0241	ZF-HD	1482	-	1	ATAAT	AT1G75240
TF_motif_seq_0241	ZF-HD	1485	-	1	ATAAT	AT1G75240
TF_motif_seq_0241	ZF-HD	1515	+	1	ATTAC	AT1G75240
TF_motif_seq_0241	ZF-HD	1537	-	1	TTAAT	AT1G75240
TF_motif_seq_0241	ZF-HD	1540	+	1	ATTAC	AT1G75240
TF_motif_seq_0241	ZF-HD	1545	+	1	ATTAA	AT1G75240
TF_motif_seq_0241	ZF-HD	1550	+	1	ATTAT	AT1G75240
TF_motif_seq_0241	ZF-HD	1553	+	1	ATTAA	AT1G75240
TF_motif_seq_0241	ZF-HD	1554	-	1	TTAAT	AT1G75240
TF_motif_seq_0241	ZF-HD	1605	-	1	ATAAT	AT1G75240
TF_motif_seq_0241	ZF-HD	1623	-	1	TTAAT	AT1G75240
TF_motif_seq_0241	ZF-HD	1626	+	1	ATTAT	AT1G75240
TF_motif_seq_0241	ZF-HD	1693	-	1	TTAAT	AT1G75240
TF_motif_seq_0241	ZF-HD	1784	+	1	ATTAT	AT1G75240
TF_motif_seq_0241	ZF-HD	1811	-	1	ATAAT	AT1G75240
TF_motif_seq_0241	ZF-HD	1820	+	1	ATTAT	AT1G75240
TF_motif_seq_0241	ZF-HD	1866	+	1	ATTAC	AT1G75240
TF_motif_seq_0243	GATA; tify	117	-	1	TTATC	AT1G51600;AT2G45050;AT3G06740;AT3G16870;AT3G21175;AT3G24050;AT3G54810;AT3G60530;AT4G17570;AT4G24470;AT4G26150;AT4G32890;AT4G34680;AT5G25830;AT5G26930;AT5G56860;AT5G66320;AT2G18380;AT3G50870;AT4G36620
TF_motif_seq_0243	GATA; tify	125	+	1	GATAT	AT1G51600;AT2G45050;AT3G06740;AT3G16870;AT3G21175;AT3G24050;AT3G54810;AT3G60530;AT4G17570;AT4G24470;AT4G26150;AT4G32890;AT4G34680;AT5G25830;AT5G26930;AT5G56860;AT5G66320;AT2G18380;AT3G50870;AT4G36620
TF_motif_seq_0243	GATA; tify	142	+	1	GATAG	AT1G51600;AT2G45050;AT3G06740;AT3G16870;AT3G21175;AT3G24050;AT3G54810;AT3G60530;AT4G17570;AT4G24470;AT4G26150;AT4G32890;AT4G34680;AT5G25830;AT5G26930;AT5G56860;AT5G66320;AT2G18380;AT3G50870;AT4G36620
TF_motif_seq_0243	GATA; tify	158	-	1	CTATC	AT1G51600;AT2G45050;AT3G06740;AT3G16870;AT3G21175;AT3G24050;AT3G54810;AT3G60530;AT4G17570;AT4G24470;AT4G26150;AT4G32890;AT4G34680;AT5G25830;AT5G26930;AT5G56860;AT5G66320;AT2G18380;AT3G50870;AT4G36620
TF_motif_seq_0243	GATA; tify	166	+	1	GATAA	AT1G51600;AT2G45050;AT3G06740;AT3G16870;AT3G21175;AT3G24050;AT3G54810;AT3G60530;AT4G17570;AT4G24470;AT4G26150;AT4G32890;AT4G34680;AT5G25830;AT5G26930;AT5G56860;AT5G66320;AT2G18380;AT3G50870;AT4G36620
TF_motif_seq_0243	GATA; tify	205	-	1	ATATC	AT1G51600;AT2G45050;AT3G06740;AT3G16870;AT3G21175;AT3G24050;AT3G54810;AT3G60530;AT4G17570;AT4G24470;AT4G26150;AT4G32890;AT4G34680;AT5G25830;AT5G26930;AT5G56860;AT5G66320;AT2G18380;AT3G50870;AT4G36620
TF_motif_seq_0243	GATA; tify	371	+	1	GATAC	AT1G51600;AT2G45050;AT3G06740;AT3G16870;AT3G21175;AT3G24050;AT3G54810;AT3G60530;AT4G17570;AT4G24470;AT4G26150;AT4G32890;AT4G34680;AT5G25830;AT5G26930;AT5G56860;AT5G66320;AT2G18380;AT3G50870;AT4G36620
TF_motif_seq_0243	GATA; tify	377	-	1	TTATC	AT1G51600;AT2G45050;AT3G06740;AT3G16870;AT3G21175;AT3G24050;AT3G54810;AT3G60530;AT4G17570;AT4G24470;AT4G26150;AT4G32890;AT4G34680;AT5G25830;AT5G26930;AT5G56860;AT5G66320;AT2G18380;AT3G50870;AT4G36620
TF_motif_seq_0243	GATA; tify	542	-	1	ATATC	AT1G51600;AT2G45050;AT3G06740;AT3G16870;AT3G21175;AT3G24050;AT3G54810;AT3G60530;AT4G17570;AT4G24470;AT4G26150;AT4G32890;AT4G34680;AT5G25830;AT5G26930;AT5G56860;AT5G66320;AT2G18380;AT3G50870;AT4G36620
TF_motif_seq_0243	GATA; tify	547	-	1	CTATC	AT1G51600;AT2G45050;AT3G06740;AT3G16870;AT3G21175;AT3G24050;AT3G54810;AT3G60530;AT4G17570;AT4G24470;AT4G26150;AT4G32890;AT4G34680;AT5G25830;AT5G26930;AT5G56860;AT5G66320;AT2G18380;AT3G50870;AT4G36620
TF_motif_seq_0243	GATA; tify	565	+	1	GATAT	AT1G51600;AT2G45050;AT3G06740;AT3G16870;AT3G21175;AT3G24050;AT3G54810;AT3G60530;AT4G17570;AT4G24470;AT4G26150;AT4G32890;AT4G34680;AT5G25830;AT5G26930;AT5G56860;AT5G66320;AT2G18380;AT3G50870;AT4G36620
TF_motif_seq_0243	GATA; tify	604	-	1	TTATC	AT1G51600;AT2G45050;AT3G06740;AT3G16870;AT3G21175;AT3G24050;AT3G54810;AT3G60530;AT4G17570;AT4G24470;AT4G26150;AT4G32890;AT4G34680;AT5G25830;AT5G26930;AT5G56860;AT5G66320;AT2G18380;AT3G50870;AT4G36620
TF_motif_seq_0243	GATA; tify	635	-	1	ATATC	AT1G51600;AT2G45050;AT3G06740;AT3G16870;AT3G21175;AT3G24050;AT3G54810;AT3G60530;AT4G17570;AT4G24470;AT4G26150;AT4G32890;AT4G34680;AT5G25830;AT5G26930;AT5G56860;AT5G66320;AT2G18380;AT3G50870;AT4G36620
TF_motif_seq_0243	GATA; tify	724	-	1	ATATC	AT1G51600;AT2G45050;AT3G06740;AT3G16870;AT3G21175;AT3G24050;AT3G54810;AT3G60530;AT4G17570;AT4G24470;AT4G26150;AT4G32890;AT4G34680;AT5G25830;AT5G26930;AT5G56860;AT5G66320;AT2G18380;AT3G50870;AT4G36620
TF_motif_seq_0243	GATA; tify	756	+	1	GATAT	AT1G51600;AT2G45050;AT3G06740;AT3G16870;AT3G21175;AT3G24050;AT3G54810;AT3G60530;AT4G17570;AT4G24470;AT4G26150;AT4G32890;AT4G34680;AT5G25830;AT5G26930;AT5G56860;AT5G66320;AT2G18380;AT3G50870;AT4G36620
TF_motif_seq_0243	GATA; tify	805	+	1	GATAA	AT1G51600;AT2G45050;AT3G06740;AT3G16870;AT3G21175;AT3G24050;AT3G54810;AT3G60530;AT4G17570;AT4G24470;AT4G26150;AT4G32890;AT4G34680;AT5G25830;AT5G26930;AT5G56860;AT5G66320;AT2G18380;AT3G50870;AT4G36620
TF_motif_seq_0243	GATA; tify	814	+	1	GATAT	AT1G51600;AT2G45050;AT3G06740;AT3G16870;AT3G21175;AT3G24050;AT3G54810;AT3G60530;AT4G17570;AT4G24470;AT4G26150;AT4G32890;AT4G34680;AT5G25830;AT5G26930;AT5G56860;AT5G66320;AT2G18380;AT3G50870;AT4G36620
TF_motif_seq_0243	GATA; tify	830	+	1	GATAA	AT1G51600;AT2G45050;AT3G06740;AT3G16870;AT3G21175;AT3G24050;AT3G54810;AT3G60530;AT4G17570;AT4G24470;AT4G26150;AT4G32890;AT4G34680;AT5G25830;AT5G26930;AT5G56860;AT5G66320;AT2G18380;AT3G50870;AT4G36620
TF_motif_seq_0243	GATA; tify	1241	+	1	GATAT	AT1G51600;AT2G45050;AT3G06740;AT3G16870;AT3G21175;AT3G24050;AT3G54810;AT3G60530;AT4G17570;AT4G24470;AT4G26150;AT4G32890;AT4G34680;AT5G25830;AT5G26930;AT5G56860;AT5G66320;AT2G18380;AT3G50870;AT4G36620
TF_motif_seq_0243	GATA; tify	1363	+	1	GATAA	AT1G51600;AT2G45050;AT3G06740;AT3G16870;AT3G21175;AT3G24050;AT3G54810;AT3G60530;AT4G17570;AT4G24470;AT4G26150;AT4G32890;AT4G34680;AT5G25830;AT5G26930;AT5G56860;AT5G66320;AT2G18380;AT3G50870;AT4G36620
TF_motif_seq_0243	GATA; tify	1500	-	1	ATATC	AT1G51600;AT2G45050;AT3G06740;AT3G16870;AT3G21175;AT3G24050;AT3G54810;AT3G60530;AT4G17570;AT4G24470;AT4G26150;AT4G32890;AT4G34680;AT5G25830;AT5G26930;AT5G56860;AT5G66320;AT2G18380;AT3G50870;AT4G36620
TF_motif_seq_0243	GATA; tify	1523	-	1	CTATC	AT1G51600;AT2G45050;AT3G06740;AT3G16870;AT3G21175;AT3G24050;AT3G54810;AT3G60530;AT4G17570;AT4G24470;AT4G26150;AT4G32890;AT4G34680;AT5G25830;AT5G26930;AT5G56860;AT5G66320;AT2G18380;AT3G50870;AT4G36620
TF_motif_seq_0243	GATA; tify	1810	+	1	GATAA	AT1G51600;AT2G45050;AT3G06740;AT3G16870;AT3G21175;AT3G24050;AT3G54810;AT3G60530;AT4G17570;AT4G24470;AT4G26150;AT4G32890;AT4G34680;AT5G25830;AT5G26930;AT5G56860;AT5G66320;AT2G18380;AT3G50870;AT4G36620
TF_motif_seq_0243	GATA; tify	1965	-	1	CTATC	AT1G51600;AT2G45050;AT3G06740;AT3G16870;AT3G21175;AT3G24050;AT3G54810;AT3G60530;AT4G17570;AT4G24470;AT4G26150;AT4G32890;AT4G34680;AT5G25830;AT5G26930;AT5G56860;AT5G66320;AT2G18380;AT3G50870;AT4G36620
TF_motif_seq_0244	SBP	712	-	1	AGTAC	AT2G33810;AT2G47070
TF_motif_seq_0244	SBP	713	+	1	GTACT	AT2G33810;AT2G47070
TF_motif_seq_0244	SBP	784	-	1	TGTAC	AT2G33810;AT2G47070
TF_motif_seq_0244	SBP	785	+	1	GTACT	AT2G33810;AT2G47070
TF_motif_seq_0244	SBP	1087	-	1	TGTAC	AT2G33810;AT2G47070
TF_motif_seq_0244	SBP	1088	+	1	GTACT	AT2G33810;AT2G47070
TF_motif_seq_0246	Homeodomain; TALE	108	-	1	GGTCA	AT1G23380;AT1G62360;AT1G70510;AT4G08150
TF_motif_seq_0246	Homeodomain; TALE	137	+	1	TGACT	AT1G23380;AT1G62360;AT1G70510;AT4G08150
TF_motif_seq_0246	Homeodomain; TALE	231	-	1	AGTCA	AT1G23380;AT1G62360;AT1G70510;AT4G08150
TF_motif_seq_0246	Homeodomain; TALE	411	-	1	GGTCA	AT1G23380;AT1G62360;AT1G70510;AT4G08150
TF_motif_seq_0246	Homeodomain; TALE	611	-	1	CGTCA	AT1G23380;AT1G62360;AT1G70510;AT4G08150
TF_motif_seq_0246	Homeodomain; TALE	789	+	1	TGACT	AT1G23380;AT1G62360;AT1G70510;AT4G08150
TF_motif_seq_0246	Homeodomain; TALE	1459	+	1	TGACC	AT1G23380;AT1G62360;AT1G70510;AT4G08150
TF_motif_seq_0246	Homeodomain; TALE	1732	+	1	TGACA	AT1G23380;AT1G62360;AT1G70510;AT4G08150
TF_motif_seq_0246	Homeodomain; TALE	1758	-	1	TGTCA	AT1G23380;AT1G62360;AT1G70510;AT4G08150
TF_motif_seq_0246	Homeodomain; TALE	1780	-	1	TGTCA	AT1G23380;AT1G62360;AT1G70510;AT4G08150
TF_motif_seq_0252	Myb/SANT; MYB; ARR-B;MYB;ARR-B	676	+	1	AGATT	AT2G01760;AT3G16857;AT4G16110;AT4G18020;AT4G31920;AT5G58080;AT1G67710;AT1G49190;AT2G25180;AT5G49240
TF_motif_seq_0252	Myb/SANT; MYB; ARR-B;MYB;ARR-B	928	+	1	GGATT	AT2G01760;AT3G16857;AT4G16110;AT4G18020;AT4G31920;AT5G58080;AT1G67710;AT1G49190;AT2G25180;AT5G49240
TF_motif_seq_0252	Myb/SANT; MYB; ARR-B;MYB;ARR-B	1017	-	1	AATCT	AT2G01760;AT3G16857;AT4G16110;AT4G18020;AT4G31920;AT5G58080;AT1G67710;AT1G49190;AT2G25180;AT5G49240
TF_motif_seq_0252	Myb/SANT; MYB; ARR-B;MYB;ARR-B	1025	-	1	AATCT	AT2G01760;AT3G16857;AT4G16110;AT4G18020;AT4G31920;AT5G58080;AT1G67710;AT1G49190;AT2G25180;AT5G49240
TF_motif_seq_0252	Myb/SANT; MYB; ARR-B;MYB;ARR-B	1229	+	1	AGATT	AT2G01760;AT3G16857;AT4G16110;AT4G18020;AT4G31920;AT5G58080;AT1G67710;AT1G49190;AT2G25180;AT5G49240
TF_motif_seq_0252	Myb/SANT; MYB; ARR-B;MYB;ARR-B	1256	+	1	AGATT	AT2G01760;AT3G16857;AT4G16110;AT4G18020;AT4G31920;AT5G58080;AT1G67710;AT1G49190;AT2G25180;AT5G49240
TF_motif_seq_0252	Myb/SANT; MYB; ARR-B;MYB;ARR-B	1487	-	1	AATCT	AT2G01760;AT3G16857;AT4G16110;AT4G18020;AT4G31920;AT5G58080;AT1G67710;AT1G49190;AT2G25180;AT5G49240
TF_motif_seq_0252	Myb/SANT; MYB; ARR-B;MYB;ARR-B	1607	-	1	AATCC	AT2G01760;AT3G16857;AT4G16110;AT4G18020;AT4G31920;AT5G58080;AT1G67710;AT1G49190;AT2G25180;AT5G49240
TF_motif_seq_0252	Myb/SANT; MYB; ARR-B;MYB;ARR-B	1709	-	1	AATCT	AT2G01760;AT3G16857;AT4G16110;AT4G18020;AT4G31920;AT5G58080;AT1G67710;AT1G49190;AT2G25180;AT5G49240
TF_motif_seq_0252	Myb/SANT; MYB; ARR-B;MYB;ARR-B	1716	+	1	AGATT	AT2G01760;AT3G16857;AT4G16110;AT4G18020;AT4G31920;AT5G58080;AT1G67710;AT1G49190;AT2G25180;AT5G49240
TF_motif_seq_0252	Myb/SANT; MYB; ARR-B;MYB;ARR-B	1750	+	1	AGATT	AT2G01760;AT3G16857;AT4G16110;AT4G18020;AT4G31920;AT5G58080;AT1G67710;AT1G49190;AT2G25180;AT5G49240
TF_motif_seq_0254	AP2; ERF	235	+	1	ATCTA	AT3G14230
TF_motif_seq_0254	AP2; ERF	462	-	1	TAGAT	AT3G14230
TF_motif_seq_0254	AP2; ERF	1228	-	1	TAGAT	AT3G14230
TF_motif_seq_0254	AP2; ERF	1239	-	1	TAGAT	AT3G14230
TF_motif_seq_0254	AP2; ERF	1255	-	1	TAGAT	AT3G14230
TF_motif_seq_0254	AP2; ERF	1710	+	1	ATCTA	AT3G14230
TF_motif_seq_0255	AP2; RAV; B3	198	-	1	TGTTG	AT1G25560;AT1G13260
TF_motif_seq_0255	AP2; RAV; B3	321	-	1	TGTTG	AT1G25560;AT1G13260
TF_motif_seq_0255	AP2; RAV; B3	1057	+	1	CAACA	AT1G25560;AT1G13260
TF_motif_seq_0255	AP2; RAV; B3	1862	+	1	CAACA	AT1G25560;AT1G13260
TF_motif_seq_0257	NF-YB;NF-YA;NF-YC	4	-	1	ATTGG	AT1G09030;AT1G17590;AT1G21970;AT1G30500;AT1G54160;AT1G54830;AT1G56170;AT1G72830;AT2G38880;AT2G47810;AT3G05690;AT3G14020;AT3G20910;AT3G53340;AT4G14540;AT5G06510;AT5G12840;AT5G27910;AT5G38140;AT5G47640;AT5G47670;AT5G50470;AT5G50480
TF_motif_seq_0257	NF-YB;NF-YA;NF-YC	105	-	1	ATTGG	AT1G09030;AT1G17590;AT1G21970;AT1G30500;AT1G54160;AT1G54830;AT1G56170;AT1G72830;AT2G38880;AT2G47810;AT3G05690;AT3G14020;AT3G20910;AT3G53340;AT4G14540;AT5G06510;AT5G12840;AT5G27910;AT5G38140;AT5G47640;AT5G47670;AT5G50470;AT5G50480
TF_motif_seq_0257	NF-YB;NF-YA;NF-YC	291	+	1	CCAAT	AT1G09030;AT1G17590;AT1G21970;AT1G30500;AT1G54160;AT1G54830;AT1G56170;AT1G72830;AT2G38880;AT2G47810;AT3G05690;AT3G14020;AT3G20910;AT3G53340;AT4G14540;AT5G06510;AT5G12840;AT5G27910;AT5G38140;AT5G47640;AT5G47670;AT5G50470;AT5G50480
TF_motif_seq_0257	NF-YB;NF-YA;NF-YC	294	-	1	ATTGG	AT1G09030;AT1G17590;AT1G21970;AT1G30500;AT1G54160;AT1G54830;AT1G56170;AT1G72830;AT2G38880;AT2G47810;AT3G05690;AT3G14020;AT3G20910;AT3G53340;AT4G14540;AT5G06510;AT5G12840;AT5G27910;AT5G38140;AT5G47640;AT5G47670;AT5G50470;AT5G50480
TF_motif_seq_0257	NF-YB;NF-YA;NF-YC	354	-	1	ATTGG	AT1G09030;AT1G17590;AT1G21970;AT1G30500;AT1G54160;AT1G54830;AT1G56170;AT1G72830;AT2G38880;AT2G47810;AT3G05690;AT3G14020;AT3G20910;AT3G53340;AT4G14540;AT5G06510;AT5G12840;AT5G27910;AT5G38140;AT5G47640;AT5G47670;AT5G50470;AT5G50480
TF_motif_seq_0257	NF-YB;NF-YA;NF-YC	366	+	1	CCAAT	AT1G09030;AT1G17590;AT1G21970;AT1G30500;AT1G54160;AT1G54830;AT1G56170;AT1G72830;AT2G38880;AT2G47810;AT3G05690;AT3G14020;AT3G20910;AT3G53340;AT4G14540;AT5G06510;AT5G12840;AT5G27910;AT5G38140;AT5G47640;AT5G47670;AT5G50470;AT5G50480
TF_motif_seq_0257	NF-YB;NF-YA;NF-YC	968	-	1	ATTGG	AT1G09030;AT1G17590;AT1G21970;AT1G30500;AT1G54160;AT1G54830;AT1G56170;AT1G72830;AT2G38880;AT2G47810;AT3G05690;AT3G14020;AT3G20910;AT3G53340;AT4G14540;AT5G06510;AT5G12840;AT5G27910;AT5G38140;AT5G47640;AT5G47670;AT5G50470;AT5G50480
TF_motif_seq_0257	NF-YB;NF-YA;NF-YC	1108	+	1	CCAAT	AT1G09030;AT1G17590;AT1G21970;AT1G30500;AT1G54160;AT1G54830;AT1G56170;AT1G72830;AT2G38880;AT2G47810;AT3G05690;AT3G14020;AT3G20910;AT3G53340;AT4G14540;AT5G06510;AT5G12840;AT5G27910;AT5G38140;AT5G47640;AT5G47670;AT5G50470;AT5G50480
TF_motif_seq_0257	NF-YB;NF-YA;NF-YC	1141	-	1	ATTGG	AT1G09030;AT1G17590;AT1G21970;AT1G30500;AT1G54160;AT1G54830;AT1G56170;AT1G72830;AT2G38880;AT2G47810;AT3G05690;AT3G14020;AT3G20910;AT3G53340;AT4G14540;AT5G06510;AT5G12840;AT5G27910;AT5G38140;AT5G47640;AT5G47670;AT5G50470;AT5G50480
TF_motif_seq_0257	NF-YB;NF-YA;NF-YC	1602	+	1	CCAAT	AT1G09030;AT1G17590;AT1G21970;AT1G30500;AT1G54160;AT1G54830;AT1G56170;AT1G72830;AT2G38880;AT2G47810;AT3G05690;AT3G14020;AT3G20910;AT3G53340;AT4G14540;AT5G06510;AT5G12840;AT5G27910;AT5G38140;AT5G47640;AT5G47670;AT5G50470;AT5G50480
TF_motif_seq_0257	NF-YB;NF-YA;NF-YC	1775	+	1	CCAAT	AT1G09030;AT1G17590;AT1G21970;AT1G30500;AT1G54160;AT1G54830;AT1G56170;AT1G72830;AT2G38880;AT2G47810;AT3G05690;AT3G14020;AT3G20910;AT3G53340;AT4G14540;AT5G06510;AT5G12840;AT5G27910;AT5G38140;AT5G47640;AT5G47670;AT5G50470;AT5G50480
TF_motif_seq_0257	NF-YB;NF-YA;NF-YC	1842	+	1	CCAAT	AT1G09030;AT1G17590;AT1G21970;AT1G30500;AT1G54160;AT1G54830;AT1G56170;AT1G72830;AT2G38880;AT2G47810;AT3G05690;AT3G14020;AT3G20910;AT3G53340;AT4G14540;AT5G06510;AT5G12840;AT5G27910;AT5G38140;AT5G47640;AT5G47670;AT5G50470;AT5G50480
TF_motif_seq_0267	Trihelix	424	+	1	GTTAC	AT5G01380
TF_motif_seq_0267	Trihelix	729	+	1	GTTAC	AT5G01380
TF_motif_seq_0267	Trihelix	1081	+	1	GTTAC	AT5G01380
TF_motif_seq_0270	WRKY	108	-	1	GGTCA	AT1G13960;AT1G18860;AT1G29280;AT1G29860;AT1G30650;AT1G55600;AT1G62300;AT1G64000;AT1G66550;AT1G68150;AT1G69310;AT1G69810;AT1G80590;AT1G80840;AT2G03340;AT2G23320;AT2G24570;AT2G25000;AT2G30250;AT2G30590;AT2G34830;AT2G37260;AT2G38470;AT2G40740;AT2G40750;AT2G44745;AT2G46130;AT2G46400;AT2G47260;AT3G01080;AT3G01970;AT3G04670;AT3G56400;AT3G58710;AT4G01250;AT4G01720;AT4G04450;AT4G12020;AT4G18170;AT4G22070…
TF_motif_seq_0270	WRKY	137	+	1	TGACT	AT1G13960;AT1G18860;AT1G29280;AT1G29860;AT1G30650;AT1G55600;AT1G62300;AT1G64000;AT1G66550;AT1G68150;AT1G69310;AT1G69810;AT1G80590;AT1G80840;AT2G03340;AT2G23320;AT2G24570;AT2G25000;AT2G30250;AT2G30590;AT2G34830;AT2G37260;AT2G38470;AT2G40740;AT2G40750;AT2G44745;AT2G46130;AT2G46400;AT2G47260;AT3G01080;AT3G01970;AT3G04670;AT3G56400;AT3G58710;AT4G01250;AT4G01720;AT4G04450;AT4G12020;AT4G18170;AT4G22070…
TF_motif_seq_0270	WRKY	231	-	1	AGTCA	AT1G13960;AT1G18860;AT1G29280;AT1G29860;AT1G30650;AT1G55600;AT1G62300;AT1G64000;AT1G66550;AT1G68150;AT1G69310;AT1G69810;AT1G80590;AT1G80840;AT2G03340;AT2G23320;AT2G24570;AT2G25000;AT2G30250;AT2G30590;AT2G34830;AT2G37260;AT2G38470;AT2G40740;AT2G40750;AT2G44745;AT2G46130;AT2G46400;AT2G47260;AT3G01080;AT3G01970;AT3G04670;AT3G56400;AT3G58710;AT4G01250;AT4G01720;AT4G04450;AT4G12020;AT4G18170;AT4G22070…
TF_motif_seq_0270	WRKY	411	-	1	GGTCA	AT1G13960;AT1G18860;AT1G29280;AT1G29860;AT1G30650;AT1G55600;AT1G62300;AT1G64000;AT1G66550;AT1G68150;AT1G69310;AT1G69810;AT1G80590;AT1G80840;AT2G03340;AT2G23320;AT2G24570;AT2G25000;AT2G30250;AT2G30590;AT2G34830;AT2G37260;AT2G38470;AT2G40740;AT2G40750;AT2G44745;AT2G46130;AT2G46400;AT2G47260;AT3G01080;AT3G01970;AT3G04670;AT3G56400;AT3G58710;AT4G01250;AT4G01720;AT4G04450;AT4G12020;AT4G18170;AT4G22070…
TF_motif_seq_0270	WRKY	789	+	1	TGACT	AT1G13960;AT1G18860;AT1G29280;AT1G29860;AT1G30650;AT1G55600;AT1G62300;AT1G64000;AT1G66550;AT1G68150;AT1G69310;AT1G69810;AT1G80590;AT1G80840;AT2G03340;AT2G23320;AT2G24570;AT2G25000;AT2G30250;AT2G30590;AT2G34830;AT2G37260;AT2G38470;AT2G40740;AT2G40750;AT2G44745;AT2G46130;AT2G46400;AT2G47260;AT3G01080;AT3G01970;AT3G04670;AT3G56400;AT3G58710;AT4G01250;AT4G01720;AT4G04450;AT4G12020;AT4G18170;AT4G22070…
TF_motif_seq_0270	WRKY	1459	+	1	TGACC	AT1G13960;AT1G18860;AT1G29280;AT1G29860;AT1G30650;AT1G55600;AT1G62300;AT1G64000;AT1G66550;AT1G68150;AT1G69310;AT1G69810;AT1G80590;AT1G80840;AT2G03340;AT2G23320;AT2G24570;AT2G25000;AT2G30250;AT2G30590;AT2G34830;AT2G37260;AT2G38470;AT2G40740;AT2G40750;AT2G44745;AT2G46130;AT2G46400;AT2G47260;AT3G01080;AT3G01970;AT3G04670;AT3G56400;AT3G58710;AT4G01250;AT4G01720;AT4G04450;AT4G12020;AT4G18170;AT4G22070…
TF_motif_seq_0271	bZIP	611	-	1	CGTCA	AT1G77920;AT3G12250;AT5G06950;AT5G06960;AT5G10030;AT5G65210;AT1G22070
TF_motif_seq_0281	bZIP	808	+	1	AAGAAt	AT1G68640
TF_motif_seq_0281	bZIP	918	-	1	aTTCTT	AT1G68640
TF_motif_seq_0281	bZIP	1312	+	1	AAGAAt	AT1G68640
TF_motif_seq_0281	bZIP	1478	+	1	AAGAAt	AT1G68640
TF_motif_seq_0302	bHLH	292	+	1	CAATTg	AT5G08130;AT3G26744
TF_motif_seq_0302	bHLH	292	-	1	cAATTG	AT5G08130;AT3G26744
TF_motif_seq_0302	bHLH	317	+	1	CAGATg	AT5G08130;AT3G26744
TF_motif_seq_0302	bHLH	317	-	1	cAGATG	AT5G08130;AT3G26744
TF_motif_seq_0302	bHLH	979	+	1	CATATg	AT5G08130;AT3G26744
TF_motif_seq_0302	bHLH	979	-	1	cATATG	AT5G08130;AT3G26744
TF_motif_seq_0302	bHLH	1060	+	1	CATTTg	AT5G08130;AT3G26744
TF_motif_seq_0302	bHLH	1060	-	1	cATTTG	AT5G08130;AT3G26744
TF_motif_seq_0302	bHLH	1776	+	1	CAATTg	AT5G08130;AT3G26744
TF_motif_seq_0302	bHLH	1776	-	1	cAATTG	AT5G08130;AT3G26744
TF_motif_seq_0313	(Others)	428	+	1	CCGTTa	D14712
TF_motif_seq_0319	Trihelix	582	-	1	tTTACC	AT1G33240
TF_motif_seq_0319	Trihelix	664	+	1	GGTAAa	AT1G33240
TF_motif_seq_0319	Trihelix	1570	-	1	tTTACC	AT1G33240
TF_motif_seq_0320	MADF; Trihelix	1285	-	1	tTAACC	AT1G13450
TF_motif_seq_0320	MADF; Trihelix	1971	-	1	tTAACC	AT1G13450
TF_motif_seq_0335	B3; ARF;ARF	1906	-	1	gAGACA	AT1G19220;AT1G19850;AT1G30330;AT5G20730;AT5G37020;AT5G60450;AT2G33860;AT1G34170;AT1G34310;AT1G34410;AT1G43950;AT1G59750;AT1G77850;AT2G28350;AT2G46530;AT3G61830;AT4G23980;AT4G30080;AT5G62000
TF_motif_seq_0339	WRKY	108	-	1	gGTCAA	AT1G13960;AT1G18860;AT1G29280;AT1G29860;AT1G30650;AT1G55600;AT1G62300;AT1G64000;AT1G66550;AT1G68150;AT1G69310;AT1G69810;AT1G80590;AT1G80840;AT2G03340;AT2G23320;AT2G24570;AT2G25000;AT2G30250;AT2G30590;AT2G34830;AT2G37260;AT2G38470;AT2G40740;AT2G40750;AT2G44745;AT2G46130;AT2G46400;AT2G47260;AT3G01080;AT3G01970;AT3G04670;AT3G56400;AT3G58710;AT4G01250;AT4G01720;AT4G04450;AT4G12020;AT4G18170;AT4G22070…
TF_motif_seq_0444	Homeodomain; HD-ZIP;HD-ZIP	1233	-	1	tacATTTA	AT4G21750;AT4G04890
TFmatrixID_0648	B3	1336	+	1	gttttttTTTTTttttttt	AT3G18990
TFmatrixID_0648	B3	1337	+	1	tttttttTTTTTttttttc	AT3G18990
TFmatrixID_0790	ARID	215	+	1	TTATTa	AT3G13350
TFmatrixID_0790	ARID	279	+	1	TTATTa	AT3G13350
TFmatrixID_0790	ARID	389	+	1	TTATTa	AT3G13350
TFmatrixID_0790	ARID	654	-	1	tAATAA	AT3G13350
TFmatrixID_0790	ARID	1196	-	1	tAATAA	AT3G13350
TFmatrixID_0790	ARID	1483	-	1	tAATAA	AT3G13350
TFmatrixID_0790	ARID	1551	+	1	TTATTa	AT3G13350
TFmatrixID_0791	ARID; Sox	1544	-	1	cATTAAattat	AT1G76110
TFmatrixID_0981	C2H2	1750	-	1	agATTTC	AT3G49930
TFmatrixID_0984	C2H2	561	-	1	TGGTGa	AT2G48100
TFmatrixID_0984	C2H2	1652	+	1	tCACCA	AT2G48100
TFmatrixID_0984	C2H2	1935	+	1	tCACCA	AT2G48100
TFmatrixID_0991	C3H Zinc finger	1056	+	1	TCAACa	AT5G58620
TFmatrixID_0991	C3H Zinc finger	1861	+	1	TCAACa	AT5G58620
TFmatrixID_0992	C3H	1056	-	1	tCAACAt	AT5G42820
TFmatrixID_0992	C3H	1861	-	1	tCAACAt	AT5G42820
TFmatrixID_0994	C3H	561	-	1	tGGTGAt	AT1G70910
TFmatrixID_0994	C3H	1651	+	1	cTCACCa	AT1G70910
TFmatrixID_0994	C3H	1934	+	1	cTCACCa	AT1G70910
TFmatrixID_1014	EIN3; EIL	427	+	1	aCCGTTa	AT3G20770
TFmatrixID_1069	WOX	56	-	1	attaATTAAgt	AT3G03660
TFmatrixID_1096	HSF	26	-	1	tTCTAG	AT5G16820
TFmatrixID_1112	(Others)	677	-	1	gaTTTGA	AT2G39900
TFmatrixID_1139	MADS box	561	-	1	TGGTGa	AT1G60920
TFmatrixID_1139	MADS box	1652	+	1	tCACCA	AT1G60920
TFmatrixID_1139	MADS box	1935	+	1	tCACCA	AT1G60920
TFmatrixID_1140	M-type	561	+	1	TGGTGa	AT5G48670
TFmatrixID_1140	M-type	1652	-	1	tCACCA	AT5G48670
TFmatrixID_1140	M-type	1935	-	1	tCACCA	AT5G48670
TFmatrixID_1227	MYB	423	+	1	agttaCCGTTa	AT1G17950
TFmatrixID_1244	MYB-related	1240	+	1	aGATATttaa	AT5G17300
TFmatrixID_1353	NAC; NAM	11	-	1	TACGT	AT1G01720
TFmatrixID_1369	(Others)	572	-	1	tTTCAA	AT1G63040
TFmatrixID_1369	(Others)	913	+	1	TTGAAa	AT1G63040
TFmatrixID_1369	(Others)	1957	+	1	TTGAAa	AT1G63040
TFmatrixID_1377	B3	1338	-	1	tttttttTTTTTtttttctat	AT1G49480
TFmatrixID_1378	B3	1337	-	1	tttttTTTTTttttt	AT1G49480
TFmatrixID_1378	B3	1338	-	1	tttttTTTTTttttt	AT1G49480
TFmatrixID_1378	B3	1339	-	1	tttttTTTTTttttt	AT1G49480
TFmatrixID_1378	B3	1340	-	1	tttttTTTTTttttt	AT1G49480
TFmatrixID_1379	(Others)	1763	-	1	catCATTTcttg	AT2G31460
TFmatrixID_1506	ZF-HD	55	-	1	aatTAATTaag	AT5G65410
TFmatrixID_1508	ZF-HD	55	-	1	aatTAATTaag	AT5G39760
TFmatrixID_1510	ZF-HD	1536	-	1	tTTAATtacat	AT1G75240
TFmatrixID_1517	Myb/SANT; MYB-related	721	-	1	taaATATCgt	AT1G18330
TFmatrixID_1517	Myb/SANT; MYB-related	1239	+	1	taGATATtta	AT1G18330
TFmatrixID_1521	Myb/SANT; MYB-related	754	-	1	aaGATATtag	AT3G09600
TFmatrixID_1521	Myb/SANT; MYB-related	1239	-	1	taGATATtta	AT3G09600
TFmatrixID_1522	Myb/SANT; MYB-related	1239	-	1	taGATATtta	AT4G01280
TFmatrixID_1525	Myb/SANT; MYB-related	754	-	1	aaGATATt	AT5G52660
TFmatrixID_1525	Myb/SANT; MYB-related	1239	-	1	taGATATt	AT5G52660
TFmatrixID_1528	TCR; CPP	48	-	1	aaatTCAAAt	AT3G22760
TFmatrixID_1530	Myb/SANT; MYB	375	-	1	ccTTATCatt	AT3G11280
TFmatrixID_1530	Myb/SANT; MYB	802	+	1	agaGATAAga	AT3G11280
TFmatrixID_1531	Myb/SANT; MYB-related	1940	-	1	agCCCTAa	AT5G67580
TF_motif_seq_0027	(Motif sequence only)	821	+	1	CAAATtaaag	CARGCW8GAT
TF_motif_seq_0027	(Motif sequence only)	821	-	1	caaatTAAAG	CARGCW8GAT
TF_motif_seq_0027	(Motif sequence only)	882	+	1	CTATAaaaag	CARGCW8GAT
TF_motif_seq_0027	(Motif sequence only)	882	-	1	ctataAAAAG	CARGCW8GAT
TF_motif_seq_0248	(Motif sequence only)	428	-	1	CCGTT	MYBCOREATCYCB1
TF_motif_seq_0248	(Motif sequence only)	586	-	1	CCGTT	MYBCOREATCYCB1
TF_motif_seq_0261	(Motif sequence only)	736	-	1	GTCTC	SURECOREATSULTR11
TF_motif_seq_0261	(Motif sequence only)	1906	+	1	GAGAC	SURECOREATSULTR11
TF_motif_seq_0265	(Motif sequence only)	297	+	1	GGGCC	SORLIP2AT
TF_motif_seq_0265	(Motif sequence only)	335	-	1	GGCCC	SORLIP2AT
TF_motif_seq_0268	(Motif sequence only)	555	-	1	AATCG	ARR1AT
TF_motif_seq_0268	(Motif sequence only)	576	-	1	AATCG	ARR1AT
TF_motif_seq_0268	(Motif sequence only)	598	-	1	AATCA	ARR1AT
TF_motif_seq_0268	(Motif sequence only)	676	+	1	AGATT	ARR1AT
TF_motif_seq_0268	(Motif sequence only)	928	+	1	GGATT	ARR1AT
TF_motif_seq_0268	(Motif sequence only)	1017	-	1	AATCT	ARR1AT
TF_motif_seq_0268	(Motif sequence only)	1025	-	1	AATCT	ARR1AT
TF_motif_seq_0268	(Motif sequence only)	1035	+	1	TGATT	ARR1AT
TF_motif_seq_0268	(Motif sequence only)	1156	-	1	AATCA	ARR1AT
TF_motif_seq_0268	(Motif sequence only)	1229	+	1	AGATT	ARR1AT
TF_motif_seq_0268	(Motif sequence only)	1256	+	1	AGATT	ARR1AT
TF_motif_seq_0268	(Motif sequence only)	1405	+	1	TGATT	ARR1AT
TF_motif_seq_0268	(Motif sequence only)	1487	-	1	AATCT	ARR1AT
TF_motif_seq_0268	(Motif sequence only)	1562	+	1	TGATT	ARR1AT
TF_motif_seq_0268	(Motif sequence only)	1607	-	1	AATCC	ARR1AT
TF_motif_seq_0268	(Motif sequence only)	1695	-	1	AATCA	ARR1AT
TF_motif_seq_0268	(Motif sequence only)	1709	-	1	AATCT	ARR1AT
TF_motif_seq_0268	(Motif sequence only)	1716	+	1	AGATT	ARR1AT
TF_motif_seq_0268	(Motif sequence only)	1750	+	1	AGATT	ARR1AT
TF_motif_seq_0275	(Motif sequence only)	109	-	1	GTCAA	WBOXATNPR1
TF_motif_seq_0275	(Motif sequence only)	612	-	1	GTCAA	WBOXATNPR1
TF_motif_seq_0290	(Motif sequence only)	1465	+	1	ACTTTg	TBOXATGAPB
TF_motif_seq_0290	(Motif sequence only)	1683	+	1	ACTTTg	TBOXATGAPB
TF_motif_seq_0317	(Motif sequence only)	376	-	1	cTTATC	IBOX
TF_motif_seq_0317	(Motif sequence only)	805	+	1	GATAAg	IBOX
TF_motif_seq_0321	(Motif sequence only)	23	-	1	tTTTTC	GT1CONSENSUS
TF_motif_seq_0321	(Motif sequence only)	116	-	1	tTTATC	GT1CONSENSUS
TF_motif_seq_0321	(Motif sequence only)	166	+	1	GATAAt	GT1CONSENSUS
TF_motif_seq_0321	(Motif sequence only)	486	-	1	tTTTTC	GT1CONSENSUS
TF_motif_seq_0321	(Motif sequence only)	582	-	1	tTTACC	GT1CONSENSUS
TF_motif_seq_0321	(Motif sequence only)	603	-	1	aTTATC	GT1CONSENSUS
TF_motif_seq_0321	(Motif sequence only)	664	+	1	GGTAAa	GT1CONSENSUS
TF_motif_seq_0321	(Motif sequence only)	830	+	1	GATAAa	GT1CONSENSUS
TF_motif_seq_0321	(Motif sequence only)	893	+	1	GGAAAa	GT1CONSENSUS
TF_motif_seq_0321	(Motif sequence only)	894	+	1	GAAAAa	GT1CONSENSUS
TF_motif_seq_0321	(Motif sequence only)	1268	+	1	GGAAAa	GT1CONSENSUS
TF_motif_seq_0321	(Motif sequence only)	1269	+	1	GAAAAt	GT1CONSENSUS
TF_motif_seq_0321	(Motif sequence only)	1302	+	1	GAAAAa	GT1CONSENSUS
TF_motif_seq_0321	(Motif sequence only)	1316	-	1	aTTTCC	GT1CONSENSUS
TF_motif_seq_0321	(Motif sequence only)	1350	-	1	tTTTTC	GT1CONSENSUS
TF_motif_seq_0321	(Motif sequence only)	1363	+	1	GATAAt	GT1CONSENSUS
TF_motif_seq_0321	(Motif sequence only)	1439	+	1	GGAAAt	GT1CONSENSUS
TF_motif_seq_0321	(Motif sequence only)	1509	-	1	aTTTCC	GT1CONSENSUS
TF_motif_seq_0321	(Motif sequence only)	1515	-	1	aTTACC	GT1CONSENSUS
TF_motif_seq_0321	(Motif sequence only)	1570	-	1	tTTACC	GT1CONSENSUS
TF_motif_seq_0321	(Motif sequence only)	1593	-	1	tTTTTC	GT1CONSENSUS
TF_motif_seq_0321	(Motif sequence only)	1594	-	1	tTTTCC	GT1CONSENSUS
TF_motif_seq_0321	(Motif sequence only)	1810	+	1	GATAAt	GT1CONSENSUS
TF_motif_seq_0321	(Motif sequence only)	1836	-	1	tTTTTC	GT1CONSENSUS
TF_motif_seq_0321	(Motif sequence only)	1837	-	1	tTTTCC	GT1CONSENSUS
TF_motif_seq_0334	(Motif sequence only)	296	+	1	TGGGCc	SITEIIATCYTC
TF_motif_seq_0334	(Motif sequence only)	335	-	1	gGCCCA	SITEIIATCYTC
TF_motif_seq_0334	(Motif sequence only)	1701	+	1	TGGGCt	SITEIIATCYTC
TF_motif_seq_0341	(Motif sequence only)	1286	+	1	tAACCA	MYB1AT
TF_motif_seq_0341	(Motif sequence only)	1417	-	1	TGGTTt	MYB1AT
TF_motif_seq_0341	(Motif sequence only)	1678	+	1	tAACCA	MYB1AT
TF_motif_seq_0341	(Motif sequence only)	1896	+	1	tAACCA	MYB1AT
TF_motif_seq_0342	(Motif sequence only)	428	-	1	CCGTTa	MYB2CONSENSUSAT
TF_motif_seq_0343	(Motif sequence only)	1062	-	1	ttTGTTT	ANAERO1CONSENSUS
TF_motif_seq_0343	(Motif sequence only)	1381	-	1	ttTGTTT	ANAERO1CONSENSUS
TF_motif_seq_0343	(Motif sequence only)	1472	+	1	AAACAaa	ANAERO1CONSENSUS
TF_motif_seq_0343	(Motif sequence only)	1803	+	1	AAACAaa	ANAERO1CONSENSUS
TF_motif_seq_0369	(Motif sequence only)	738	-	1	ctCACTC	SORLIP5AT
TF_motif_seq_0369	(Motif sequence only)	1924	-	1	ctCACTC	SORLIP5AT
TF_motif_seq_0373	(Motif sequence only)	1847	-	1	aaCTAAC	MYB1LEPR
TF_motif_seq_0377	(Motif sequence only)	172	-	1	ttTGTTA	GAREAT
TF_motif_seq_0377	(Motif sequence only)	716	-	1	ctTGTTA	GAREAT
TF_motif_seq_0377	(Motif sequence only)	1428	+	1	TAACAaa	GAREAT
TF_motif_seq_0399	(Motif sequence only)	108	-	1	ggTCAAA	WBBOXPCWRKY1
TF_motif_seq_0403	(Motif sequence only)	1716	-	1	AGATTttt	CCA1ATLHCB1
TF_motif_seq_0437	(Motif sequence only)	263	-	1	cttTCCAC	SV40COREENHAN
TF_motif_seq_0437	(Motif sequence only)	862	+	1	GTGGAatg	SV40COREENHAN
TF_motif_seq_0445	(Motif sequence only)	1233	-	1	tacATTTA	L1BOXATPDF1
TF_motif_seq_0485	(Motif sequence only)	293	-	1	aattGGGCC	UP1ATMSD
TF_motif_seq_0495	(Motif sequence only)	212	-	1	taatTATTA	HDZIP2ATATHB2
