# Supplementary material for: Comparative Genomic Analysis of PEBP Genes in Cucurbits Explores the Interactors of Cucumber CsPEBPs Related to Flowering Time
Source: Int J Mol Sci. 2024 Mar 29;25(7):3815. doi: 10.3390/ijms25073815 (PMC11011414; doi:10.3390/ijms25073815)
Supplement: Supplementary file 1 [file ijms-25-03815-s001.zip › Table S8.xlsx]

## Sheet: Sheet1
Table S8 List of specific primers in this study.
Gene name	Forward primer (5'-3')	Reverse primer (5'-3')
CsaPEBP1	AGTCCAAGTGAGCCAACCTTCAG	GCACCACCTCTTTCCCTTTATTAGC
CsaPEBP2	TGCTATGAGAGTCCAAGACCAACG	GTATTGAAGTTCTGACGCCAACCTG
CsaPEBP3	AAACCTCGCGTTGAAGTTGC	GGATGTCCGTGACCATCCAG
CsaPEBP4	GGCGAGTTCAGGCTGGTGTC	GGTCTTGGTCCCTTTAGGCAAATTG
CsaPEBP5	TCAGCAATGTCCTCAGAACCTCTTG	CAGCAACAGCAGAAGGAAAGAACTC
CsaPEBP6	TGTCGGTCTACTTCAACTCCAAGC	GTGTAAAGATCGCAAGGATGTCCAG
CsaPEBP7	AAGGTTGAGGTTCTTGGAGGTGAC	CCGTCGTCCCTGGAATGTCTG
CsaPEBP8	GCGTCGGTCAGTAGTGAATCCTC	ATAGACAGCAGCAACAGGAAGACC
CsEF1α	CGCTCTTCTTGCTTTCACCCTT	TACCTTGCCTTGGAGTATTTGG
