# Supplementary material for: Comparative Genomic Analysis of PEBP Genes in Cucurbits Explores the Interactors of Cucumber CsPEBPs Related to Flowering Time
Source: Int J Mol Sci. 2024 Mar 29;25(7):3815. doi: 10.3390/ijms25073815 (PMC11011414; doi:10.3390/ijms25073815)
Supplement: Supplementary file 1 [file ijms-25-03815-s001.zip › Table S9.xlsx]

## Sheet: Sheet1
Table S9 List of CsaPEBPs and TFs identified in RNA-seq.
TF ID	TF family name	Best hit to Arabidopsis
Csa1G275920	AP2	AT1G16060
Csa1G423190	AP2	AT5G57390
Csa2G092800	AP2	AT5G17430
Csa2G279250	AP2	AT4G36920
Csa2G354000	AP2	AT4G37750
Csa3G652380	AP2	AT1G72570
Csa3G736760	AP2	AT2G28550
Csa4G290800	AP2	AT1G51190
Csa4G292470	AP2	AT2G28550
Csa4G644740	AP2	AT4G37750
Csa5G612310	AP2	AT3G54320
Csa6G296960	AP2	AT2G28550
Csa6G404260	AP2	AT3G54320
Csa6G491020	AP2	AT4G36920
Csa6G496390	AP2	AT4G37750
Csa7G431330	AP2	AT1G16060
Csa3G822440	AP2	AT2G41710
Csa3G827310	AP2	AT3G54320
Csa3G114470	AP2	AT5G65510
Csa5G175970	AP2	AT2G28550
Csa1G000580	ARF	AT5G62000
Csa1G536820	ARF	AT1G30330
Csa2G000030	ARF	AT1G19220
Csa2G068680	ARF	AT5G20730
Csa2G315390	ARF	AT1G77850
Csa3G866510	ARF	AT1G19850
Csa4G052740	ARF	AT4G23980
Csa5G077780	ARF	AT1G59750
Csa5G148790	ARF	AT4G23980
Csa5G315370	ARF	AT5G37020
Csa6G141390	ARF	AT2G28350
Csa6G291920	ARF	AT5G60450
Csa6G405890	ARF	AT4G30080
Csa6G445210	ARF	AT4G30080
Csa6G518210	ARF	AT2G33860
Csa6G524670	ARF	AT1G30330
Csa7G329330	ARF	AT3G61830
Csa1G267770	ARR-B	AT2G25180
Csa1G423030	ARR-B	AT2G25180
Csa1G423050	ARR-B	AT4G31920
Csa2G008740	ARR-B	AT2G25180
Csa2G350290	ARR-B	AT1G67710
Csa3G016400	ARR-B	AT4G18020
Csa3G165610	ARR-B	AT4G16110
Csa3G180290	ARR-B	AT4G16110
Csa3G904140	ARR-B	AT4G18020
Csa4G652100	ARR-B	AT2G25180
Csa6G074580	ARR-B	AT3G16857
Csa6G312560	ARR-B	AT4G16110
Csa7G405910	ARR-B	AT3G16857
Csa1G027500	B3	AT2G30470
Csa1G050130	B3	AT5G66980
Csa2G237690	B3	AT3G18990
Csa2G237700	B3	AT3G18990
Csa2G285930	B3	AT3G19184
Csa2G287160	B3	AT3G18990
Csa2G292230	B3	AT3G18990
Csa2G292240	B3	AT3G18990
Csa2G359980	B3	AT5G42700
Csa2G360730	B3	AT4G33280
Csa3G073910	B3	AT4G03170
Csa3G126890	B3	AT4G33280
Csa3G207940	B3	AT3G19184
Csa3G728060	B3	AT4G32010
Csa3G778200	B3	AT2G36080
Csa3G852510	B3	AT4G33280
Csa4G025730	B3	AT3G18990
Csa4G047970	B3	AT2G46870
Csa5G146310	B3	AT2G46870
Csa5G312320	B3	AT3G26790
Csa6G096440	B3	AT2G46870
Csa6G489940	B3	AT5G66980
Csa6G489950	B3	AT5G66980
Csa6G489960	B3	AT3G18990
Csa6G489970	B3	AT3G18990
Csa6G489980	B3	AT3G18990
Csa6G489990	B3	AT3G18990
Csa6G517080	B3	AT4G32010
Csa7G073740	B3	AT3G19184
Csa7G336510	B3	AT3G24650
Csa2G365700	BBR-BPC	AT5G42520
Csa5G092910	BBR-BPC	AT2G01930
Csa5G092920	BBR-BPC	AT2G01930
Csa7G007860	BBR-BPC	AT2G21240
Csa1G467200	BES1	AT1G78700
Csa2G361450	BES1	AT1G75080
Csa4G056530	BES1	AT5G45300
Csa4G083490	BES1	AT1G78700
Csa6G003450	BES1	AT2G45880
Csa6G501930	BES1	AT1G75080
Csa1G000700	bHLH	AT5G50915
Csa1G007910	bHLH	AT5G62610
Csa1G009660	bHLH	AT3G47640
Csa1G011540	bHLH	AT4G00050
Csa1G015080	bHLH	AT5G08130
Csa1G024150	bHLH	AT1G73830
Csa1G032990	bHLH	AT3G28857
Csa1G039000	bHLH	AT5G61270
Csa1G039980	bHLH	AT5G08130
Csa1G042340	bHLH	AT1G73830
Csa1G045430	bHLH	AT1G74500
Csa1G051740	bHLH	AT5G50915
Csa1G051760	bHLH	AT3G26744
Csa1G065960	bHLH	AT5G54680
Csa1G070590	bHLH	AT1G61660
Csa1G074400	bHLH	AT4G20970
Csa1G269350	bHLH	AT2G24260
Csa1G361460	bHLH	AT1G10120
Csa1G425940	bHLH	AT5G57150
Csa1G477540	bHLH	AT3G56770
Csa1G542450	bHLH	AT1G30670
Csa1G570740	bHLH	AT1G72210
Csa1G573680	bHLH	AT4G02590
Csa1G589140	bHLH	AT5G56960
Csa1G612950	bHLH	AT1G51140
Csa1G697530	bHLH	AT4G29100
Csa2G000420	bHLH	AT5G56960
Csa2G009480	bHLH	AT2G24260
Csa2G021550	bHLH	AT1G72210
Csa2G035330	bHLH	AT1G09530
Csa2G080170	bHLH	AT4G00870
Csa2G120400	bHLH	AT2G31210
Csa2G193320	bHLH	AT5G43650
Csa2G263910	bHLH	AT3G19860
Csa2G285890	bHLH	AT3G50330
Csa2G353500	bHLH	AT1G10120
Csa2G354790	bHLH	AT4G33880
Csa2G356640	bHLH	AT4G36930
Csa2G357190	bHLH	AT5G67060
Csa2G361860	bHLH	AT1G27660
Csa2G369200	bHLH	AT1G72210
Csa2G370560	bHLH	AT3G25710
Csa2G372710	bHLH	AT5G65640
Csa2G423590	bHLH	AT5G54680
Csa3G002860	bHLH	AT5G46830
Csa3G002970	bHLH	AT2G31280
Csa3G011620	bHLH	AT4G17880
Csa3G088430	bHLH	AT3G20640
Csa3G116640	bHLH	AT3G61950
Csa3G119500	bHLH	AT1G01260
Csa3G131940	bHLH	AT3G24140
Csa3G135660	bHLH	AT4G14410
Csa3G150010	bHLH	AT3G06120
Csa3G151510	bHLH	AT1G49770
Csa3G172980	bHLH	AT5G48560
Csa3G178570	bHLH	AT5G51790
Csa3G178580	bHLH	AT5G51780
Csa3G282490	bHLH	AT1G25330
Csa3G354520	bHLH	AT5G53210
Csa3G391380	bHLH	AT4G16430
Csa3G415100	bHLH	AT5G54680
Csa3G416140	bHLH	AT5G54680
Csa3G598900	bHLH	AT3G26744
Csa3G622450	bHLH	AT2G20180
Csa3G733950	bHLH	AT2G31280
Csa3G810510	bHLH	AT2G42280
Csa3G810530	bHLH	AT3G57800
Csa3G841480	bHLH	AT2G41130
Csa3G850530	bHLH	AT3G21330
Csa3G860270	bHLH	AT1G27660
Csa3G893390	bHLH	AT5G65640
Csa3G901180	bHLH	AT1G22490
Csa3G902270	bHLH	AT1G32640
Csa4G000890	bHLH	AT2G14760
Csa4G011680	bHLH	AT1G05710
Csa4G017190	bHLH	AT1G05805
Csa4G125410	bHLH	AT1G69010
Csa4G312280	bHLH	AT5G01310
Csa4G434480	bHLH	AT3G56970
Csa4G615240	bHLH	AT2G43010
Csa4G639900	bHLH	AT3G50330
Csa4G642470	bHLH	AT2G14760
Csa4G645240	bHLH	AT1G10120
Csa5G135350	bHLH	AT1G68920
Csa5G156220	bHLH	AT5G51790
Csa5G157220	bHLH	AT4G25410
Csa5G157230	bHLH	AT5G51790
Csa5G269890	bHLH	AT1G31050
Csa5G420280	bHLH	AT5G37800
Csa5G514470	bHLH	AT2G16910
Csa5G601530	bHLH	AT2G16910
Csa5G604940	bHLH	AT1G26945
Csa5G607470	bHLH	AT1G68920
Csa5G608330	bHLH	AT1G68810
Csa5G652220	bHLH	AT1G35460
Csa6G003480	bHLH	AT5G41315
Csa6G011720	bHLH	AT2G40200
Csa6G107910	bHLH	AT4G00870
Csa6G108570	bHLH	AT4G00050
Csa6G148250	bHLH	AT2G28160
Csa6G227540	bHLH	AT1G68810
Csa6G373190	bHLH	AT1G69010
Csa6G403070	bHLH	AT1G59640
Csa6G409980	bHLH	AT4G30980
Csa6G410000	bHLH	AT4G09820
Csa6G417860	bHLH	AT1G71200
Csa6G483450	bHLH	AT4G00120
Csa6G491000	bHLH	AT4G36930
Csa6G497100	bHLH	AT4G37850
Csa6G497110	bHLH	AT4G37850
Csa6G497120	bHLH	AT4G37850
Csa6G497260	bHLH	AT5G65640
Csa6G499060	bHLH	AT4G38070
Csa6G504510	bHLH	AT1G27660
Csa6G505920	bHLH	AT3G19860
Csa6G516730	bHLH	AT1G61660
Csa7G000520	bHLH	AT4G34530
Csa7G048070	bHLH	AT4G20970
Csa7G069180	bHLH	AT4G37850
Csa7G071410	bHLH	AT4G33880
Csa7G071650	bHLH	AT3G19500
Csa7G073650	bHLH	AT1G49770
Csa7G333400	bHLH	AT2G20180
Csa7G360030	bHLH	AT3G07340
Csa7G378380	bHLH	AT2G31280
Csa7G378550	bHLH	AT4G02590
Csa7G428890	bHLH	AT2G42280
Csa7G447040	bHLH	AT4G29100
Csa7G452040	bHLH	AT3G21330
Csa2G271450	bHLH
Csa1G040010	bZIP	AT5G60830
Csa1G162100	bZIP	AT1G08320
Csa1G573650	bZIP	AT5G28770
Csa1G600830	bZIP	AT3G56850
Csa2G011450	bZIP	AT5G28770
Csa2G270780	bZIP	AT4G35040
Csa2G354050	bZIP	AT3G49760
Csa2G357210	bZIP	AT1G45249
Csa2G362390	bZIP	AT1G75390
Csa2G376830	bZIP	AT5G24800
Csa2G381650	bZIP	AT5G11260
Csa2G403160	bZIP	AT1G77920
Csa2G416070	bZIP	AT2G42380
Csa3G006770	bZIP	AT2G35530
Csa3G119850	bZIP	AT2G46270
Csa3G172930	bZIP	AT1G06070
Csa3G173030	bZIP	AT1G06070
Csa3G225830	bZIP	AT1G58110
Csa3G775260	bZIP	AT1G19490
Csa3G776860	bZIP	AT2G36270
Csa3G810480	bZIP	AT5G06839
Csa3G817710	bZIP	AT2G40950
Csa3G819960	bZIP	AT3G12250
Csa3G860320	bZIP	AT1G75390
Csa3G878800	bZIP	AT5G11260
Csa3G895950	bZIP	AT2G35530
Csa4G003660	bZIP	AT3G62420
Csa4G036580	bZIP	AT5G65210
Csa4G045060	bZIP	AT1G75390
Csa4G122810	bZIP	AT3G30530
Csa4G628890	bZIP	AT3G58120
Csa4G644670	bZIP	AT3G49760
Csa4G664530	bZIP	AT1G42990
Csa5G137430	bZIP	AT3G30530
Csa5G221950	bZIP	AT2G40620
Csa5G587160	bZIP	AT1G58110
Csa5G608000	bZIP	AT3G30530
Csa5G624430	bZIP	AT3G12250
Csa5G642710	bZIP	AT3G30530
Csa6G031950	bZIP	AT1G68640
Csa6G051480	bZIP	AT3G56850
Csa6G056520	bZIP	AT5G44080
Csa6G057150	bZIP	AT1G43700
Csa6G133680	bZIP	AT2G40620
Csa6G152350	bZIP	AT1G08320
Csa6G152920	bZIP	AT3G44460
Csa6G401330	bZIP	AT3G12250
Csa6G411220	bZIP	AT5G44080
Csa6G495860	bZIP	AT2G22850
Csa6G502020	bZIP	AT4G36730
Csa6G504520	bZIP	AT1G75390
Csa7G007880	bZIP	AT4G38900
Csa7G007890	bZIP	AT4G38900
Csa7G012380	bZIP	AT2G16770
Csa7G041360	bZIP	AT3G58120
Csa7G073570	bZIP	AT4G34000
Csa7G324150	bZIP	AT1G43700
Csa7G378570	bZIP	AT4G02640
Csa1G012120	C2H2	AT1G26610
Csa1G029620	C2H2	AT2G01940
Csa1G039050	C2H2	AT2G45120
Csa1G043020	C2H2	AT2G01940
Csa1G050050	C2H2	AT3G48430
Csa1G085390	C2H2	AT3G50700
Csa1G132120	C2H2	AT5G22890
Csa1G160590	C2H2	AT1G08290
Csa1G524710	C2H2	AT3G53820
Csa1G569480	C2H2	AT3G50700
Csa2G354820	C2H2	AT1G27730
Csa2G361490	C2H2	AT3G50700
Csa2G406660	C2H2	AT5G14140
Csa2G409480	C2H2	AT5G44160
Csa3G001720	C2H2	AT4G35700
Csa3G011750	C2H2	AT4G17810
Csa3G019980	C2H2	AT3G60580
Csa3G043950	C2H2	AT5G67450
Csa3G043960	C2H2	AT3G19580
Csa3G098560	C2H2	AT4G27240
Csa3G117400	C2H2	AT3G60580
Csa3G141860	C2H2	AT3G53820
Csa3G141870	C2H2	AT3G23130
Csa3G196420	C2H2	AT1G66140
Csa3G426920	C2H2	AT5G43540
Csa3G731900	C2H2	AT1G72050
Csa3G733980	C2H2	AT2G37740
Csa3G738980	C2H2	AT3G45260
Csa3G743410	C2H2	AT2G28200
Csa3G748810	C2H2	AT5G03740
Csa3G810580	C2H2	AT3G57670
Csa3G819820	C2H2	AT5G25160
Csa3G848250	C2H2	AT1G55110
Csa3G872110	C2H2	AT1G75710
Csa3G902400	C2H2	AT4G17810
Csa4G006510	C2H2	AT5G10970
Csa4G038810	C2H2	AT5G66730
Csa4G095040	C2H2	AT1G26610
Csa4G166950	C2H2	AT2G41835
Csa4G290830	C2H2	AT3G57670
Csa4G293330	C2H2	AT2G28200
Csa4G571220	C2H2	AT3G57670
Csa4G641580	C2H2	AT5G52010
Csa4G642460	C2H2	AT1G27730
Csa4G646130	C2H2	AT1G03840
Csa4G652110	C2H2	AT1G80730
Csa5G092930	C2H2	AT2G01940
Csa5G180920	C2H2	AT2G28710
Csa5G255670	C2H2	AT1G66140
Csa5G270900	C2H2	AT2G02070
Csa5G289630	C2H2	AT5G06070
Csa5G365160	C2H2	AT1G13290
Csa5G375760	C2H2	AT1G75710
Csa5G477610	C2H2	AT5G01860
Csa5G548160	C2H2	AT1G66140
Csa5G583280	C2H2	AT5G10970
Csa5G587130	C2H2	AT4G06634
Csa5G603380	C2H2	AT1G10480
Csa5G606610	C2H2	AT1G26610
Csa5G622500	C2H2	AT5G04390
Csa5G623900	C2H2	AT1G72050
Csa6G118360	C2H2	AT4G35280
Csa6G150540	C2H2	AT5G03740
Csa6G150550	C2H2	AT3G44750
Csa6G312040	C2H2	AT3G58070
Csa6G405990	C2H2	AT5G04240
Csa6G445020	C2H2	AT5G66730
Csa6G499870	C2H2	AT1G34370
Csa6G502050	C2H2	AT5G66730
Csa6G509590	C2H2	AT4G35610
Csa6G516660	C2H2	AT4G27240
Csa7G039240	C2H2	AT5G44160
Csa7G071440	C2H2	AT1G27730
Csa7G290450	C2H2	AT1G34370
Csa7G387730	C2H2	AT5G44160
Csa7G395240	C2H2	AT3G50700
Csa7G406990	C2H2	AT5G06650
Csa7G428260	C2H2	AT3G57670
Csa7G432050	C2H2	AT1G80730
Csa7G450800	C2H2	AT1G55110
Csa1G560720	C2H2
Csa2G174080	C2H2
Csa3G026670	C2H2
Csa3G172410	C2H2
Csa5G387970	C2H2
Csa5G545560	C2H2
Csa5G630780	C2H2
Csa7G430180	C2H2
Csa1G050060	C3H	AT3G48440
Csa1G560650	C3H	AT5G26749
Csa1G588540	C3H	AT5G18550
Csa1G605650	C3H	AT5G06770
Csa1G659020	C3H	AT3G02830
Csa2G006070	C3H	AT3G19360
Csa2G404980	C3H	AT1G66810
Csa3G111250	C3H	AT1G10320
Csa3G152140	C3H	AT5G18550
Csa3G808380	C3H	AT3G12130
Csa3G812200	C3H	AT2G41900
Csa3G842110	C3H	AT4G25440
Csa3G901160	C3H	AT1G32360
Csa4G358670	C3H	AT3G08505
Csa4G507380	C3H	AT5G06770
Csa5G576700	C3H	AT1G68200
Csa6G140820	C3H	AT2G28450
Csa6G166210	C3H	AT1G04990
Csa6G185260	C3H	AT5G58620
Csa6G382870	C3H	AT1G01350
Csa6G483460	C3H	AT2G33835
Csa6G518020	C3H	AT2G33835
Csa7G044790	C3H	AT3G21810
Csa7G103290	C3H	AT1G66810
Csa7G252650	C3H	AT3G12680
Csa7G428290	C3H	AT3G08505
Csa7G433210	C3H	AT3G19360
Csa5G265800	C3H
Csa4G304810	CAMTA	AT5G09410
Csa6G095310	CAMTA	AT1G67310
Csa6G309970	CAMTA	AT4G16150
Csa7G062840	CAMTA	AT5G64220
Csa1G023050	CO-like	AT1G25440
Csa1G420310	CO-like	AT5G57660
Csa1G420320	CO-like	AT5G57660
Csa4G011750	CO-like	AT2G33500
Csa6G039540	CO-like	AT1G68520
Csa6G113560	CO-like	AT3G07650
Csa1G696440	CPP	AT4G29000
Csa2G003600	CPP	AT4G29000
Csa2G223670	CPP	AT3G22780
Csa3G146390	CPP	AT3G22780
Csa4G004800	CPP	AT3G22760
Csa2G365080	DBB	AT1G75540
Csa4G047370	DBB	AT4G38960
Csa4G083550	DBB	AT1G78600
Csa6G081450	DBB	AT1G06040
Csa6G505230	DBB	AT2G21320
Csa7G004690	DBB	AT4G39070
Csa1G009790	Dof	AT3G47500
Csa1G033250	Dof	AT3G47500
Csa1G039960	Dof	AT1G51700
Csa1G046080	Dof	AT5G62940
Csa1G074970	Dof	AT1G28310
Csa1G089510	Dof	AT2G28510
Csa1G475990	Dof	AT1G29160
Csa2G360720	Dof	AT3G50410
Csa3G115040	Dof	AT4G38000
Csa3G119420	Dof	AT3G61850
Csa3G238150	Dof	AT4G24060
Csa3G734310	Dof	AT2G37590
Csa3G782640	Dof	AT3G52440
Csa3G822310	Dof	AT5G39660
Csa3G825020	Dof	AT5G39660
Csa3G849890	Dof	AT1G51700
Csa4G295460	Dof	AT3G55370
Csa5G139210	Dof	AT4G24060
Csa5G148660	Dof	AT4G24060
Csa5G605720	Dof	AT3G47500
Csa6G103520	Dof	AT3G61850
Csa6G191030	Dof	AT3G55370
Csa6G289740	Dof	AT5G60200
Csa6G490030	Dof	AT5G66940
Csa6G490130	Dof	AT1G51700
Csa6G497370	Dof	AT5G65590
Csa6G517150	Dof	AT1G51700
Csa6G517940	Dof	AT5G60850
Csa6G517950	Dof	AT1G28310
Csa6G519570	Dof	AT2G34140
Csa1G006290	E2F/DP	AT3G48160
Csa1G045820	E2F/DP	AT3G48160
Csa2G367240	E2F/DP	AT1G47870
Csa4G106850	E2F/DP	AT5G03415
Csa6G425810	E2F/DP	AT5G22220
Csa6G454430	E2F/DP	AT2G36010
Csa1G601520	EIL	AT3G20770
Csa1G612900	EIL	AT1G73730
Csa4G028430	EIL	AT5G10120
Csa6G051520	EIL	AT3G20770
Csa1G000550	ERF	AT5G61890
Csa1G042290	ERF	AT1G68550
Csa1G075030	ERF	AT1G28360
Csa1G075060	ERF	AT5G44210
Csa1G340430	ERF	AT1G15360
Csa2G006270	ERF	AT1G15360
Csa2G138780	ERF	AT4G13620
Csa2G177210	ERF	AT3G23240
Csa2G177220	ERF	AT3G23230
Csa2G279260	ERF	AT2G23340
Csa2G297760	ERF	AT2G33710
Csa2G349090	ERF	AT1G12980
Csa2G356600	ERF	AT1G46768
Csa2G363010	ERF	AT1G75490
Csa2G374590	ERF	AT5G11590
Csa2G382550	ERF	AT5G25190
Csa3G017320	ERF	AT4G17500
Csa3G018320	ERF	AT4G17490
Csa3G019400	ERF	AT2G44940
Csa3G042390	ERF	AT5G52020
Csa3G116720	ERF	AT2G44840
Csa3G116730	ERF	AT2G44840
Csa3G118010	ERF	AT2G44940
Csa3G120390	ERF	AT4G27950
Csa3G133130	ERF	AT1G68550
Csa3G135120	ERF	AT3G23240
Csa3G135620	ERF	AT3G23230
Csa3G135630	ERF	AT3G23230
Csa3G152130	ERF	AT5G18560
Csa3G164580	ERF	AT3G16770
Csa3G207390	ERF	AT2G33710
Csa3G357110	ERF	AT4G27950
Csa3G389850	ERF	AT3G23240
Csa3G630280	ERF	AT4G13040
Csa3G646560	ERF	AT3G14230
Csa3G751430	ERF	AT2G36450
Csa3G812170	ERF	AT3G57600
Csa3G865380	ERF	AT1G75490
Csa3G878210	ERF	AT5G25390
Csa3G895680	ERF	AT4G32800
Csa4G001970	ERF	AT3G16770
Csa4G004960	ERF	AT1G15360
Csa4G007070	ERF	AT1G28160
Csa4G007650	ERF	AT1G71450
Csa4G023020	ERF	AT5G61600
Csa4G051360	ERF	AT4G23750
Csa4G192030	ERF	AT5G19790
Csa4G268100	ERF	AT5G19790
Csa4G314390	ERF	AT2G40340
Csa4G370550	ERF	AT1G21910
Csa4G641590	ERF	AT3G50260
Csa4G649620	ERF	AT1G74930
Csa4G652640	ERF	AT5G25190
Csa5G139630	ERF	AT4G27950
Csa5G146300	ERF	AT5G19790
Csa5G150420	ERF	AT1G64380
Csa5G151530	ERF	AT4G23750
Csa5G155570	ERF	AT4G25470
Csa5G165850	ERF	AT4G17500
Csa5G167110	ERF	AT5G07580
Csa5G167120	ERF	AT5G51190
Csa5G174570	ERF	AT5G51990
Csa5G598600	ERF	AT1G24590
Csa5G609620	ERF	AT1G68550
Csa5G637750	ERF	AT5G19790
Csa5G647260	ERF	AT5G25810
Csa5G649870	ERF	AT1G33760
Csa5G649890	ERF	AT1G71450
Csa6G012810	ERF	AT2G40340
Csa6G040610	ERF	AT1G21910
Csa6G042450	ERF	AT3G61630
Csa6G055940	ERF	AT5G61890
Csa6G104640	ERF	AT4G32800
Csa6G124180	ERF	AT2G40340
Csa6G133770	ERF	AT4G27950
Csa6G318160	ERF	AT3G16770
Csa6G361330	ERF	AT1G19210
Csa6G421660	ERF	AT1G50640
Csa6G486790	ERF	AT5G61890
Csa6G490860	ERF	AT4G34410
Csa6G491030	ERF	AT5G67190
Csa6G500550	ERF	AT1G78080
Csa6G518040	ERF	AT3G15210
Csa6G518290	ERF	AT5G47220
Csa6G518300	ERF	AT4G18450
Csa7G047400	ERF	AT2G20880
Csa7G049230	ERF	AT5G44210
Csa7G073700	ERF	AT2G33710
Csa7G352440	ERF	AT4G13040
Csa7G375820	ERF	AT3G23240
Csa7G375830	ERF	AT3G23230
Csa7G432080	ERF	AT5G25190
Csa7G432130	ERF	AT5G44210
Csa7G448110	ERF	AT1G53910
CsaUNG003730	ERF	AT5G13910
Csa1G057030	FAR1	AT4G15090
Csa1G600950	FAR1	AT2G27110
Csa3G150180	FAR1	AT3G06250
Csa3G811580	FAR1	AT2G43280
Csa3G876570	FAR1	AT1G52520
Csa4G006400	FAR1	AT1G80010
Csa4G006410	FAR1	AT1G52520
Csa4G015740	FAR1	AT2G43280
Csa4G017090	FAR1	AT3G59470
Csa4G056770	FAR1	AT4G15090
Csa4G056780	FAR1	AT3G22170
Csa4G618450	FAR1	AT2G32250
Csa5G003630	FAR1	AT1G10240
Csa5G175740	FAR1	AT4G38180
Csa6G511070	FAR1	AT5G28530
Csa6G538640	FAR1	AT1G76320
Csa7G029420	FAR1	AT4G38180
Csa7G031740	FAR1	AT5G28530
Csa7G372900	FAR1	AT3G07500
Csa7G375750	FAR1	AT4G12850
Csa7G432410	FAR1	AT1G52520
Csa1G043000	G2-like	AT5G16560
Csa1G408200	G2-like	AT2G03500
Csa1G524660	G2-like	AT3G46640
Csa1G666970	G2-like	AT5G29000
Csa2G005920	G2-like	AT2G03500
Csa2G100560	G2-like	AT1G69580
Csa2G236120	G2-like	AT2G03500
Csa2G360740	G2-like	AT5G42630
Csa2G408430	G2-like	AT2G20570
Csa3G008330	G2-like	AT1G32240
Csa3G130900	G2-like	AT3G24120
Csa3G194380	G2-like	AT5G16560
Csa3G608690	G2-like	AT4G28610
Csa3G637990	G2-like	AT5G45580
Csa3G814340	G2-like	AT2G01060
Csa3G817730	G2-like	AT3G10760
Csa3G844850	G2-like	AT3G04030
Csa3G852530	G2-like	AT5G42630
Csa3G901010	G2-like	AT1G32240
Csa4G312300	G2-like	AT2G38300
Csa4G499310	G2-like	AT5G06800
Csa4G614170	G2-like	AT2G02060
Csa5G276460	G2-like	AT1G14600
Csa5G429440	G2-like	AT5G16560
Csa5G576720	G2-like	AT1G68210
Csa5G608390	G2-like	AT1G25550
Csa5G610490	G2-like	AT4G16110
Csa6G031440	G2-like	AT1G25550
Csa6G135460	G2-like	AT1G79430
Csa6G157640	G2-like	AT2G38300
Csa6G190220	G2-like	AT5G59570
Csa6G490190	G2-like	AT4G37180
Csa6G510280	G2-like	AT2G01060
Csa6G510300	G2-like	AT3G24120
Csa6G513640	G2-like	AT2G02060
Csa6G519620	G2-like	AT2G38300
Csa7G074870	G2-like	AT1G49560
Csa7G405920	G2-like	AT4G31920
Csa7G405930	G2-like	AT5G07210
Csa1G569090	GATA	AT5G49300
Csa1G587970	GATA	AT4G26150
Csa2G162660	GATA	AT3G24050
Csa2G370420	GATA	AT3G21175
Csa2G370430	GATA	AT4G24470
Csa2G373450	GATA	AT5G25830
Csa3G017200	GATA	AT4G17570
Csa3G165640	GATA	AT3G06740
Csa3G895650	GATA	AT4G32890
Csa4G286370	GATA	AT3G20750
Csa4G646060	GATA	AT5G56860
Csa5G622830	GATA	AT3G54810
Csa6G312540	GATA	AT5G49300
Csa6G405920	GATA	AT1G08010
Csa6G502700	GATA	AT3G50870
Csa7G064580	GATA	AT3G21175
Csa7G447800	GATA	AT3G21175
Csa7G452960	GATA	AT4G32890
Csa1G574830	GeBP	AT5G28040
Csa2G012130	GeBP	AT5G28040
Csa3G498910	GeBP	AT4G00390
Csa5G078280	GeBP	AT5G14280
Csa6G516640	GeBP	AT1G61730
Csa7G044900	GeBP	AT1G61730
Csa1G002800	GRAS	AT1G66350
Csa1G408720	GRAS	AT1G14920
Csa1G523610	GRAS	AT2G29060
Csa1G616330	GRAS	AT1G50420
Csa2G285340	GRAS	AT4G37650
Csa2G405020	GRAS	AT1G66350
Csa3G020600	GRAS	AT4G00150
Csa3G039300	GRAS	AT1G55580
Csa3G043910	GRAS	AT1G63100
Csa3G061550	GRAS	AT5G48150
Csa3G405510	GRAS	AT5G48150
Csa3G734180	GRAS	AT2G37650
Csa4G038690	GRAS	AT5G66770
Csa4G043830	GRAS	AT4G36710
Csa4G043840	GRAS	AT4G36710
Csa4G061850	GRAS	AT5G41920
Csa4G196810	GRAS	AT3G54220
Csa5G140530	GRAS	AT5G52510
Csa5G421370	GRAS	AT2G01570
Csa5G569350	GRAS	AT2G01570
Csa5G623560	GRAS	AT1G50420
Csa6G040600	GRAS	AT4G08250
Csa6G081510	GRAS	AT4G37650
Csa6G109640	GRAS	AT4G00150
Csa6G110820	GRAS	AT5G48150
Csa6G190300	GRAS	AT1G07530
Csa6G484540	GRAS	AT4G08250
Csa6G495010	GRAS	AT3G49950
Csa6G495620	GRAS	AT4G37650
Csa6G502620	GRAS	AT5G66770
Csa6G511620	GRAS	AT4G17230
Csa7G044940	GRAS	AT3G49950
Csa7G322070	GRAS	AT1G21450
Csa7G372280	GRAS	AT3G54220
Csa7G407700	GRAS	AT3G03450
Csa7G450500	GRAS	AT3G13840
Csa1G595880	GRF	AT3G13960
Csa2G000170	GRF	AT3G13960
Csa2G354030	GRF	AT2G22840
Csa2G432230	GRF	AT3G13960
Csa3G124990	GRF	AT2G45480
Csa3G651860	GRF	AT3G13960
Csa3G751470	GRF	AT3G52910
Csa6G496380	GRF	AT2G22840
Csa3G019330	HB-other	AT4G17460
Csa3G199010	HB-other	AT3G19510
Csa3G878810	HB-other	AT5G11270
Csa4G645820	HB-other	AT2G22800
Csa4G652730	HB-other	AT5G25220
Csa6G432280	HB-other	AT4G03250
Csa6G518120	HB-other	AT1G28420
Csa7G394710	HB-other	AT4G02560
Csa1G207810	HB-other
Csa1G424880	HB-PHD	AT4G29940
Csa3G019370	HD-ZIP	AT4G16780
Csa5G604920	HD-ZIP	AT1G69780
Csa1G045550	HD-ZIP	AT3G01470
Csa5G635430	HD-ZIP	AT3G01220
Csa3G118080	HD-ZIP	AT3G60390
Csa7G429520	HD-ZIP	AT5G06710
Csa6G499720	HD-ZIP	AT2G22430
Csa6G496990	HD-ZIP	AT4G37790
Csa3G800720	HD-ZIP	AT5G06710
Csa3G510960	HD-ZIP	AT4G37790
Csa3G119240	HD-ZIP	AT2G46680
Csa6G449320	HD-ZIP	AT5G03790
Csa3G889880	HD-ZIP	AT5G65310
Csa3G748220	HD-ZIP	AT5G03790
Csa6G501990	HD-ZIP	AT2G18550
Csa5G604260	HD-ZIP	AT2G22430
Csa1G433050	HD-ZIP	AT4G16780
Csa3G835890	HD-ZIP	AT3G01470
Csa5G630820	HD-ZIP	AT3G01470
Csa4G043850	HD-ZIP	AT2G18550
Csa3G702640	HD-ZIP	AT5G06710
Csa5G065660	HD-ZIP	AT2G01430
Csa5G576600	HD-ZIP	AT2G01430
Csa2G419960	HD-ZIP	AT1G05230.4
Csa7G044240	HD-ZIP	AT1G05230.4
Csa6G074030	HD-ZIP	AT4G00730
Csa7G447000	HD-ZIP	AT1G79840
Csa1G064670	HD-ZIP	AT4G04890
Csa6G514870	HD-ZIP	AT4G04890
Csa3G895630	HD-ZIP	AT4G32880
Csa7G452940	HD-ZIP	AT1G52150
Csa1G031750	HD-ZIP	AT1G73360
Csa3G180430	HD-ZIP	AT4G00730
Csa1G538230	HD-ZIP	AT2G34710
Csa6G525430	HD-ZIP	AT1G30490
Csa3G901030	HD-ZIP	AT5G46880
Csa6G141360	HD-ZIP	AT5G60690
Csa3G484840	HD-ZIP	AT1G79840
Csa3G187250	HD-ZIP	AT1G73360
Csa1G586820	HRT-like	AT5G56780
Csa1G240590	HSF	AT3G24520
Csa1G467710	HSF	AT4G18880
Csa1G629180	HSF	AT1G46264
Csa2G000390	HSF	AT5G54070
Csa2G004690	HSF	AT3G24520
Csa2G228420	HSF	AT3G22830
Csa2G351640	HSF	AT2G26150
Csa2G356690	HSF	AT1G46264
Csa3G008920	HSF	AT1G32330
Csa3G129630	HSF	AT4G13980
Csa3G146290	HSF	AT3G22830
Csa3G181940	HSF	AT5G62020
Csa3G750350	HSF	AT5G03720
Csa3G822450	HSF	AT2G41690
Csa4G171490	HSF	AT4G36990
Csa4G639930	HSF	AT1G46264
Csa5G025910	HSF	AT1G67970
Csa5G155480	HSF	AT4G11660
Csa6G169310	HSF	AT5G45710
Csa6G490870	HSF	AT4G36990
Csa6G517310	HSF	AT5G62020
Csa6G520300	HSF	AT4G18880
Csa7G387720	HSF	AT3G22830
Csa1G004170	LBD	AT5G63090
Csa1G023060	LBD	AT3G02550
Csa1G088440	LBD	AT1G07900
Csa1G088450	LBD	AT2G28500
Csa1G713680	LBD	AT1G31320
Csa2G295940	LBD	AT5G66870
Csa2G351680	LBD	AT3G47870
Csa3G126090	LBD	AT2G45420
Csa3G278920	LBD	AT3G02550
Csa3G396920	LBD	AT3G58190
Csa3G398920	LBD	AT2G42430
Csa3G822390	LBD	AT3G03760
Csa3G839790	LBD	AT3G27650
Csa4G129010	LBD	AT1G07900
Csa5G175870	LBD	AT1G07900
Csa5G182740	LBD	AT5G06080
Csa5G219380	LBD	AT2G40470
Csa5G496470	LBD	AT1G07900
Csa5G523080	LBD	AT3G27650
Csa5G633830	LBD	AT3G47870
Csa6G012240	LBD	AT3G11090
Csa6G013950	LBD	AT2G40470
Csa6G076840	LBD	AT2G45420
Csa6G076850	LBD	AT4G00210
Csa6G139130	LBD	AT1G31320
Csa6G181550	LBD	AT2G30130
Csa6G290790	LBD	AT1G07900
Csa6G495020	LBD	AT3G49940
Csa6G525240	LBD	AT5G66870
Csa7G237840	LBD	AT2G30130
Csa7G373460	LBD	AT3G58190
Csa7G451300	LBD	AT3G13850
Csa1G000050	LFY	AT5G61850
Csa6G526320	LSD	AT4G20380
Csa1G467100	MIKC_MADS	AT4G18960
Csa3G865440	MIKC_MADS	AT3G54340
Csa3G893290	MIKC_MADS	AT3G57230
Csa5G172800	MIKC_MADS	AT5G62165
Csa5G650620	MIKC_MADS	AT1G71692
Csa6G076710	MIKC_MADS	AT2G45650
Csa6G520410	MIKC_MADS	AT4G18960
Csa1G181400	M-type_MADS	AT5G60440
Csa1G191680	M-type_MADS	AT5G48670
Csa1G560740	M-type_MADS	AT5G48670
Csa2G277060	M-type_MADS	AT5G60440
Csa2G336070	M-type_MADS	AT5G55690
Csa3G258140	M-type_MADS	AT5G58890
Csa3G782720	M-type_MADS	AT2G40210
Csa3G860240	M-type_MADS	AT5G60440
Csa4G000530	M-type_MADS	AT5G60440
Csa1G004900	MYB	AT4G18770
Csa1G008430	MYB	AT3G28470
Csa1G009700	MYB	AT3G47600
Csa1G021940	MYB	AT1G49010
Csa1G029570	MYB	AT1G17950
Csa1G046820	MYB	AT5G26660
Csa1G109320	MYB	AT5G57620
Csa1G529120	MYB	AT5G58850
Csa1G575180	MYB	AT2G36890
Csa1G682630	MYB	AT1G09770
Csa2G100550	MYB	AT1G26780
Csa2G302300	MYB	AT4G33450
Csa2G352410	MYB	AT2G36890
Csa2G355030	MYB	AT5G67300
Csa2G360620	MYB	AT3G50060
Csa2G375240	MYB	AT4G32730
Csa2G427310	MYB	AT5G67300
Csa2G439230	MYB	AT5G16770
Csa3G076520	MYB	AT2G32460
Csa3G113280	MYB	AT3G18100
Csa3G168940	MYB	AT5G49620
Csa3G182040	MYB	AT4G25560
Csa3G199590	MYB	AT4G37260
Csa3G264750	MYB	AT2G37630
Csa3G303630	MYB	AT1G66230
Csa3G535090	MYB	AT2G47190
Csa3G732480	MYB	AT2G38090
Csa3G734230	MYB	AT5G02320
Csa3G812750	MYB	AT1G69560
Csa3G816030	MYB	AT1G08810
Csa3G824850	MYB	AT5G15310
Csa3G826690	MYB	AT3G28910
Csa3G889150	MYB	AT4G32730
Csa3G914600	MYB	AT4G25560
Csa4G022940	MYB	AT3G60460
Csa4G305350	MYB	AT3G09230
Csa4G308500	MYB	AT2G38090
Csa4G641690	MYB	AT5G67300
Csa5G148680	MYB	AT3G13540
Csa5G152790	MYB	AT1G63910
Csa5G160120	MYB	AT4G22680
Csa5G198240	MYB	AT5G05790
Csa5G209490	MYB	AT4G37260
Csa5G353650	MYB	AT5G08520
Csa5G425400	MYB	AT5G16600
Csa5G579040	MYB	AT5G08520
Csa5G604410	MYB	AT1G14350
Csa5G605730	MYB	AT1G69560
Csa5G637660	MYB	AT5G15310
Csa5G641610	MYB	AT3G30210
Csa5G651640	MYB	AT4G09460
Csa6G040640	MYB	AT1G68320
Csa6G046240	MYB	AT5G04760
Csa6G046460	MYB	AT5G06100
Csa6G121970	MYB	AT3G23250
Csa6G344210	MYB	AT1G17950
Csa6G491690	MYB	AT4G37260
Csa6G538700	MYB	AT3G12720
Csa7G043580	MYB	AT5G06100
Csa7G045590	MYB	AT4G28110
Csa7G046120	MYB	AT4G21440
Csa7G375780	MYB	AT3G23250
Csa7G413890	MYB	AT2G47190
Csa7G431360	MYB	AT1G09770
Csa1G004120	MYB_related	AT5G26660
Csa1G007850	MYB_related	AT1G74840
Csa1G024160	MYB_related	AT1G25340
Csa1G032440	MYB_related	AT1G18330
Csa1G033200	MYB_related	AT5G62470
Csa1G042350	MYB_related	AT1G25340
Csa1G045730	MYB_related	AT1G74840
Csa1G071840	MYB_related	AT4G21440
Csa1G118880	MYB_related	AT1G72650
Csa1G420880	MYB_related	AT5G57620
Csa1G482740	MYB_related	AT5G59780
Csa1G488750	MYB_related	AT1G25340
Csa1G523110	MYB_related	AT1G07540
Csa1G586860	MYB_related	AT5G47390
Csa2G007440	MYB_related	AT5G52600
Csa2G030020	MYB_related	AT3G21430
Csa2G035350	MYB_related	AT1G57560
Csa2G169770	MYB_related	AT4G13480
Csa2G229940	MYB_related	AT1G69560
Csa2G229950	MYB_related	AT1G17950
Csa2G270220	MYB_related	AT4G38620
Csa2G351740	MYB_related	AT5G56840
Csa2G361640	MYB_related	AT1G75250
Csa2G361710	MYB_related	AT1G75250
Csa2G370470	MYB_related	AT1G09710
Csa3G019390	MYB_related	AT5G47390
Csa3G045200	MYB_related	AT5G56110
Csa3G121640	MYB_related	AT5G52660
Csa3G122510	MYB_related	AT3G61250
Csa3G134010	MYB_related	AT4G13480
Csa3G135050	MYB_related	AT3G23250
Csa3G153150	MYB_related	AT3G21430
Csa3G165690	MYB_related	AT2G47460
Csa3G183960	MYB_related	AT5G52660
Csa3G223330	MYB_related	AT3G11450
Csa3G386830	MYB_related	AT2G31180
Csa3G592130	MYB_related	AT5G14340
Csa3G736740	MYB_related	AT3G09600
Csa3G740150	MYB_related	AT2G36960
Csa3G742860	MYB_related	AT3G53200
Csa3G828990	MYB_related	AT3G28470
Csa3G848130	MYB_related	AT1G72740
Csa3G857030	MYB_related	AT4G39250
Csa3G891670	MYB_related	AT1G09710
Csa3G901090	MYB_related	AT1G34670
Csa3G910660	MYB_related	AT5G45420
Csa4G000700	MYB_related	AT1G49950
Csa4G015160	MYB_related	AT5G04760
Csa4G025050	MYB_related	AT5G61620
Csa4G290190	MYB_related	AT3G57980
Csa4G416980	MYB_related	AT1G08810
Csa4G638510	MYB_related	AT2G23290
Csa4G645320	MYB_related	AT3G49690
Csa5G139610	MYB_related	AT5G53200
Csa5G140460	MYB_related	AT5G52660
Csa5G171690	MYB_related	AT4G22680
Csa5G341040	MYB_related	AT5G17300
Csa5G352590	MYB_related	AT4G39160
Csa5G492330	MYB_related	AT3G52250
Csa5G524690	MYB_related	AT3G27785
Csa5G604000	MYB_related	AT1G70000
Csa5G623500	MYB_related	AT3G52250
Csa6G095910	MYB_related	AT1G01060
Csa6G105160	MYB_related	AT3G60460
Csa6G133670	MYB_related	AT1G15720
Csa6G136580	MYB_related	AT1G16490
Csa6G187960	MYB_related	AT5G58900
Csa6G190310	MYB_related	AT1G07540
Csa6G303240	MYB_related	AT5G59780
Csa6G495660	MYB_related	AT1G75250
Csa6G495710	MYB_related	AT5G67580
Csa6G499890	MYB_related	AT1G34670
Csa7G000020	MYB_related	AT1G75250
Csa7G030500	MYB_related	AT1G72740
Csa7G168060	MYB_related	AT4G39250
Csa7G169070	MYB_related	AT4G39250
Csa7G169590	MYB_related	AT1G75250
Csa7G170600	MYB_related	AT4G39250
Csa7G412880	MYB_related	AT2G47210
Csa7G429510	MYB_related	AT2G44430
Csa7G450550	MYB_related	AT1G72650
Csa7G452880	MYB_related	AT3G16350
Csa1G000770	NAC	AT5G13180
Csa1G009870	NAC	AT5G61430
Csa1G023580	NAC	AT3G18400
Csa1G032410	NAC	AT3G17730
Csa1G038340	NAC	AT5G61430
Csa1G073060	NAC	AT1G61110
Csa1G076100	NAC	AT4G28500
Csa1G165230	NAC	AT3G44350
Csa1G168870	NAC	AT2G27300
Csa1G224380	NAC	AT3G12977
Csa1G572390	NAC	AT4G35580
Csa1G575100	NAC	AT4G29230
Csa1G652300	NAC	AT2G24430
Csa2G000690	NAC	AT4G29230
Csa2G108620	NAC	AT1G26870
Csa2G327500	NAC	AT5G04410
Csa2G334550	NAC	AT5G64530
Csa2G338830	NAC	AT1G01720
Csa2G376790	NAC	AT2G24430
Csa2G408970	NAC	AT4G28500
Csa3G034810	NAC	AT1G62700
Csa3G062590	NAC	AT4G35580
Csa3G100800	NAC	AT3G15510
Csa3G101810	NAC	AT4G27410
Csa3G113370	NAC	AT2G02450
Csa3G175710	NAC	AT1G12260
Csa3G234520	NAC	AT5G53950
Csa3G379740	NAC	AT4G28530
Csa3G523580	NAC	AT1G56010
Csa3G560210	NAC	AT5G13180
Csa3G824990	NAC	AT5G39610
Csa3G838730	NAC	AT3G15510
Csa3G852460	NAC	AT3G15510
Csa3G852470	NAC	AT4G27410
Csa3G903490	NAC	AT4G17980
Csa4G011770	NAC	AT5G13180
Csa4G091920	NAC	AT3G49530
Csa4G193250	NAC	AT5G18270
Csa4G296900	NAC	AT5G13180
Csa4G361820	NAC	AT1G01720
Csa4G608170	NAC	AT2G43000
Csa4G629480	NAC	AT5G53950
Csa4G639950	NAC	AT5G07680
Csa4G664400	NAC	AT1G76420
Csa5G148470	NAC	AT1G32770
Csa5G160180	NAC	AT1G12260
Csa5G324000	NAC	AT1G65910
Csa5G523000	NAC	AT3G01600
Csa5G605050	NAC	AT1G26870
Csa5G606310	NAC	AT1G69490
Csa5G608350	NAC	AT1G25580
Csa5G622470	NAC	AT5G04410
Csa5G622480	NAC	AT3G10490
Csa5G637160	NAC	AT5G39610
Csa5G646750	NAC	AT4G10350
Csa6G052680	NAC	AT1G34190
Csa6G092010	NAC	AT5G13180
Csa6G107870	NAC	AT2G46770
Csa6G127320	NAC	AT2G17040
Csa6G135450	NAC	AT1G54330
Csa6G139160	NAC	AT3G12910
Csa6G139170	NAC	AT2G43000
Csa6G139190	NAC	AT2G43000
Csa6G355380	NAC	AT1G76420
Csa6G382950	NAC	AT1G01720
Csa6G425720	NAC	AT5G22380
Csa6G425760	NAC	AT2G27300
Csa6G452770	NAC	AT3G44350
Csa6G453770	NAC	AT3G44350
Csa6G483360	NAC	AT5G09330
Csa6G505270	NAC	AT2G18060
Csa6G518170	NAC	AT4G28500
Csa7G020910	NAC	AT2G17040
Csa7G022420	NAC	AT2G17040
Csa7G207020	NAC	AT1G34190
Csa7G237830	NAC	AT2G43000
Csa7G252700	NAC	AT1G79580
Csa7G273640	NAC	AT1G71930
Csa7G353010	NAC	AT4G28530
Csa3G110040	NAC
Csa1G042960	NF-X1	AT1G10170
Csa1G613580	NF-YA	AT5G12840
Csa3G644810	NF-YA	AT1G30500
Csa3G782710	NF-YA	AT5G06510
Csa4G159320	NF-YA	AT5G12840
Csa6G439960	NF-YA	AT5G12840
Csa6G525440	NF-YA	AT1G30500
Csa7G428130	NF-YA	AT3G20910
Csa1G015800	NF-YB	AT5G23090
Csa1G569510	NF-YB	AT1G09030
Csa1G569530	NF-YB	AT1G09030
Csa3G047800	NF-YB	AT4G14540
Csa3G048940	NF-YB	AT1G21970
Csa3G049440	NF-YB	AT1G21970
Csa3G055940	NF-YB	AT1G21970
Csa3G736780	NF-YB	AT2G37060
Csa4G037610	NF-YB	AT4G14540
Csa5G175930	NF-YB	AT2G37060
Csa6G112490	NF-YB	AT4G14540
Csa6G425700	NF-YB	AT2G27470
Csa7G395250	NF-YB	AT2G47810
Csa1G570150	NF-YC	AT1G08970
Csa4G049050	NF-YC	AT5G63470
Csa5G583350	NF-YC	AT3G12480
Csa6G294440	NF-YC	AT1G07980
Csa6G365140	NF-YC	AT5G43250
Csa6G426970	NF-YC	AT5G19490
Csa7G051420	NF-YC	AT1G56170
Csa1G009740	Nin-like	AT1G18790
Csa3G239240	Nin-like	AT5G53040
Csa4G010940	Nin-like	AT2G43500
Csa4G054800	Nin-like	AT4G24020
Csa4G646380	Nin-like	AT3G59580
Csa4G658610	Nin-like	AT1G20640
Csa6G362990	Nin-like	AT5G66990
Csa6G509650	Nin-like	AT4G35590
Csa5G608380	RAV	AT1G68840
CsaUNG031640	RAV	AT1G13260
Csa1G269870	RAV	AT1G50680
Csa1G605670	RAV	AT1G50680
Csa3G736950	S1Fa-like	AT2G37120
Csa6G445000	S1Fa-like	AT2G37120
Csa1G001450	SBP	AT5G50670
Csa1G015680	SBP	AT1G69170
Csa1G039890	SBP	AT1G69170
Csa1G051590	SBP	AT5G50670
Csa1G074980	SBP	AT2G33810
Csa3G117960	SBP	AT1G27370
Csa3G567830	SBP	AT5G50670
Csa3G664550	SBP	AT3G60030
Csa3G809420	SBP	AT2G42200
Csa4G631590	SBP	AT1G02065
Csa4G664590	SBP	AT1G20980
Csa6G094760	SBP	AT5G50670
Csa6G109120	SBP	AT1G02065
Csa1G628000	SRS	AT5G12330
Csa2G364580	SRS	AT1G75520
Csa3G016970	SRS	AT1G32730
Csa3G865400	SRS	AT5G66350
Csa5G623840	SRS	AT5G12330
Csa6G432270	SRS	AT5G12330
Csa6G504650	SRS	AT3G51060
Csa7G051450	SRS	AT1G19790
Csa4G622780	STAT	AT1G78540
Csa2G249860	TALE	AT4G34610
Csa3G782620	TALE	AT2G35940
Csa2G287110	TALE	AT2G23760
Csa6G487770	TALE	AT2G23760
Csa1G118890	TALE	AT2G27990
Csa5G152860	TALE	AT5G41410
Csa6G426360	TALE	AT2G35940
Csa7G432650	TALE	AT1G75410
Csa4G297540	TALE	AT5G02030
Csa3G733340	TALE	AT5G02030
Csa2G351760	TALE	AT4G32980
Csa6G513430	TALE	AT1G62360
Csa1G004870	TALE	AT1G70510
Csa2G352430	TALE	AT4G08150
Csa7G041370	TALE	AT1G62360
Csa4G645830	TALE	AT4G08150
Csa2G034560	TALE	AT1G70510
Csa5G600390	TALE	AT1G23380
Csa5G156150	TALE	AT1G62990
Csa2G348930	TALE	AT1G23380
Csa1G009680	TCP	AT3G47620
Csa1G020890	TCP	AT3G18550
Csa1G025920	TCP	AT4G18390
Csa1G033030	TCP	AT1G69690
Csa1G039270	TCP	AT5G60970
Csa1G042180	TCP	AT3G18550
Csa1G077150	TCP	AT1G53230
Csa3G179190	TCP	AT2G45680
Csa3G265270	TCP	AT1G67260
Csa3G564320	TCP	AT3G27010
Csa4G088720	TCP	AT3G15030
Csa4G132680	TCP	AT3G02150
Csa4G628330	TCP	AT3G15030
Csa5G175170	TCP	AT5G23280
Csa5G577450	TCP	AT1G68800
Csa5G587110	TCP	AT1G58100
Csa5G605000	TCP	AT1G69690
Csa5G608320	TCP	AT1G68800
Csa5G644520	TCP	AT1G67260
Csa6G075180	TCP	AT2G45680
Csa6G093640	TCP	AT3G27010
Csa6G147520	TCP	AT5G23280
Csa6G156050	TCP	AT2G31070
Csa6G524000	TCP	AT4G18390
Csa1G002120	Trihelix	AT5G63420
Csa1G181390	Trihelix	AT5G47660
Csa1G472480	Trihelix	AT3G58630
Csa1G472980	Trihelix	AT3G58630
Csa1G690370	Trihelix	AT5G28300
Csa2G301510	Trihelix	AT1G76880
Csa2G350410	Trihelix	AT1G13450
Csa3G129620	Trihelix	AT2G44730
Csa3G179100	Trihelix	AT2G33550
Csa3G731130	Trihelix	AT5G01380
Csa3G748240	Trihelix	AT3G10040
Csa3G748250	Trihelix	AT3G10030
Csa3G750930	Trihelix	AT5G03680
Csa3G882960	Trihelix	AT4G31270
Csa4G055350	Trihelix	AT5G01380
Csa4G290850	Trihelix	AT1G21200
Csa4G310210	Trihelix	AT2G38250
Csa5G261720	Trihelix	AT2G35640
Csa5G615290	Trihelix	AT5G03680
Csa5G623880	Trihelix	AT3G54390
Csa6G042990	Trihelix	AT1G76880
Csa6G043490	Trihelix	AT1G76890
Csa6G057100	Trihelix	AT1G21200
Csa6G091850	Trihelix	AT2G33550
Csa7G048620	Trihelix	AT3G58630
Csa7G341240	Trihelix	AT3G24860
Csa7G446700	Trihelix	AT3G24490
Csa7G448720	Trihelix	AT3G14180
Csa2G415530	VOZ	AT1G28520
Csa6G518230	VOZ	AT1G28520
Csa5G647290	Whirly	AT1G71260
Csa6G404240	Whirly	AT1G14410
Csa1G042780	WOX	AT3G18010
Csa6G301060	WOX	AT2G28610
Csa1G025040	WOX	AT3G18010
Csa2G356610	WOX	AT1G46480
Csa6G505860	WOX	AT2G17950
Csa6G518270	WOX	AT2G33880
Csa3G812740	WOX	AT3G03660
Csa4G663700	WOX	AT4G35550
Csa3G002330	WOX	AT4G35550
Csa1G009580	WRKY	AT5G15130
Csa1G025960	WRKY	AT2G38470
Csa1G045480	WRKY	AT5G15130
Csa1G256210	WRKY	AT4G30935
Csa1G426980	WRKY	AT4G31550
Csa1G469740	WRKY	AT1G29280
Csa1G547510	WRKY	AT2G34830
Csa1G657480	WRKY	AT5G56270
Csa2G224260	WRKY	AT2G30590
Csa2G297180	WRKY	AT5G64810
Csa2G297220	WRKY	AT4G39410
Csa2G382650	WRKY	AT1G80840
Csa2G382660	WRKY	AT2G25000
Csa2G406060	WRKY	AT3G01970
Csa2G428380	WRKY	AT2G23320
Csa3G044510	WRKY	AT4G26440
Csa3G061560	WRKY	AT4G26640
Csa3G116700	WRKY	AT2G44745
Csa3G119700	WRKY	AT4G11070
Csa3G121060	WRKY	AT5G41570
Csa3G168410	WRKY	AT2G47260
Csa3G212490	WRKY	AT1G68150
Csa3G354510	WRKY	AT4G23810
Csa3G567330	WRKY	AT5G13080
Csa3G710870	WRKY	AT1G80840
Csa3G727990	WRKY	AT3G56400
Csa3G730800	WRKY	AT2G38470
Csa3G736720	WRKY	AT2G37260
Csa3G881870	WRKY	AT4G31550
Csa4G003720	WRKY	AT3G58710
Csa4G012390	WRKY	AT5G13080
Csa4G050120	WRKY	AT4G01250
Csa4G050130	WRKY	AT5G41570
Csa4G051470	WRKY	AT4G11070
Csa4G296160	WRKY	AT5G43290
Csa4G641520	WRKY	AT4G24240
Csa4G652000	WRKY	AT1G80840
Csa5G139930	WRKY	AT5G52830
Csa5G223070	WRKY	AT2G40750
Csa5G606470	WRKY	AT2G03340
Csa5G637800	WRKY	AT2G03340
Csa6G139770	WRKY	AT4G18170
Csa6G216960	WRKY	AT5G07100
Csa6G327430	WRKY	AT2G47260
Csa6G363560	WRKY	AT5G26170
Csa6G366370	WRKY	AT1G69310
Csa6G486880	WRKY	AT4G39410
Csa6G486960	WRKY	AT5G64810
Csa6G491080	WRKY	AT2G23320
Csa6G522650	WRKY	AT1G29860
Csa6G526230	WRKY	AT2G34830
Csa7G033350	WRKY	AT2G04880
Csa7G043020	WRKY	AT4G04450
Csa7G049170	WRKY	AT3G58710
Csa7G236280	WRKY	AT4G18170
Csa7G328830	WRKY	AT4G23810
Csa7G378410	WRKY	AT2G30590
Csa7G407820	WRKY	AT2G47260
Csa2G006820	YABBY	AT2G26580
Csa2G348870	YABBY	AT1G23420
Csa3G033810	YABBY	AT2G45190
Csa5G160210	YABBY	AT2G45190
Csa5G600930	YABBY	AT1G23420
Csa5G606780	YABBY	AT1G69180
Csa6G426940	YABBY	AT1G08465
CsaUNG026620	YABBY	AT2G26580
Csa1G009710	ZF-HD	AT1G74660
Csa1G043040	ZF-HD	AT4G24660
Csa2G361700	ZF-HD	AT1G75240
Csa3G826680	ZF-HD	AT1G69600
Csa4G046670	ZF-HD	AT2G18350
Csa5G527900	ZF-HD	AT1G14440
Csa5G605080	ZF-HD	AT1G69600
Csa6G499130	ZF-HD	AT4G24660
Csa6G502710	ZF-HD	AT2G18350
Gene name	Gene ID in cucumber genome v3	Gene ID in cucumber genome v2
CsaPEBP1	CsaV3_1G011710	Csa1G071830
CsaPEBP2	CsaV3_1G044210	Csa1G651710
CsaPEBP3	CsaV3_3G016930	Csa3G180440
CsaPEBP4	CsaV3_3G033500	Csa3G730940
CsaPEBP5	CsaV3_3G037190	Csa3G776350
CsaPEBP6	CsaV3_3G038840	Csa3G807330
CsaPEBP7	CsaV3_6G014990	Csa6G152360
CsaPEBP8	CsaV3_6G040640	Csa6G452110
